# Supplementary material for: (1S,2R,4S)-1-[(Benzyl­amino)­meth­yl]-4-(prop-1-en-2-yl)cyclo­hexane-1,2-diol
Source: Acta Crystallogr Sect E Struct Rep Online. 2010 Dec 18;67(Pt 1):o195–6. doi: 10.1107/S1600536810052323 (PMC3050382; doi:10.1107/S1600536810052323)
Supplement: Supplementary file 1 [file e-67-0o195-sup1.cif]

##############################################################################
###                                                                        ###
###        Electronic paper (Acta Crystallographica Section E)             ###
###                                                                        ###
##############################################################################
#                                                                            #
# This CIF contains the data in a paper accepted for publication in Acta     #
# Crystallographica Section E. It conforms to the requirements of Notes      #
# for Authors for Section E, and has been peer reviewed under the auspices   #
# of the IUCr Commission on Journals.                                        #
#                                                                            #
# Full details of the Crystallographic Information File format               #
# are given in the paper "The Crystallographic Information File (CIF):       #
# a New Standard Archive File for Crystallography" by S. R. Hall, F. H.      #
# Allen and I. D. Brown [Acta Cryst. (1991), A47, 655-685].                  #
#                                                                            #
# The current version of the core CIF dictionary is obtainable from          #
# ftp://ftp.iucr.org/pub/cif_core.dic. The current version number is 2.4.    #
#                                                                            #
# Software is freely available for graphical display of the structure(s) in  #
# this CIF.  For information consult the CIF home page http://www.iucr.org/  #
# cif/home.html                                                              #
#                                                                            #
# This file may be used for bona fide research purposes within the           #
# scientific community so long as proper attribution is given to the journal # 
# article from which it was obtained.                                        #
#                                                                            #
##############################################################################
                                             
data_global
_audit_creation_method     'ModiCIF v2.00'
_journal_date_recd_electronic     2010-12-06
_journal_date_accepted     2010-12-13
_journal_name_full     'Acta Crystallographica, Section E'
_journal_year     2011
_journal_volume     67
_journal_issue      1
_journal_page_first     o195
_journal_page_last     o196
_journal_paper_category     QO
_journal_coeditor_code     GK2332
_publ_contact_author
;
 Prof. Corrado Rizzoli
 Universit\'a degli Studi di Parma
 Dipartimento di Chimica Generale ed Inorganica
 Chimica Analitica, Chimica Fisica
 Viale G. P. Usberti 17/A
 I-43100 Parma
 Italy
;
_publ_contact_author_email     'corrado.rizzoli@unipr.it'
_publ_contact_author_fax     '[++39]521 905 556'
_publ_contact_author_phone     '[++39]521 905 449'
_publ_section_title
;\
(1<i>S</i>,2<i>R</i>,4<i>S</i>)-1-[(Benzylamino)methyl]-4-(prop-1-en-2-yl)\
cyclohexane-1,2-diol
;
loop_
    _publ_author_name
    _publ_author_address
    'Rachid Outouch'
;    Equipe de Chimie de Coordination et Catalyse
     D\'epartement de Chimie
     Facult\'e des Sciences Semlalia
     BP 2390
     40001 Marrakech
     Morocco
;
    'Brahim Boualy'
;    Equipe de Chimie de Coordination et Catalyse
     D\'epartement de Chimie
     Facult\'e des Sciences Semlalia
     BP 2390
     40001 Marrakech
     Morocco
;
    'Mustapha Ait Ali'
;    Equipe de Chimie de Coordination et Catalyse
     D\'epartement de Chimie
     Facult\'e des Sciences Semlalia
     BP 2390
     40001 Marrakech
     Morocco
;
    'Larbi El Firdoussi'
;    Equipe de Chimie de Coordination et Catalyse
     D\'epartement de Chimie
     Facult\'e des Sciences Semlalia
     BP 2390
     40001 Marrakech
     Morocco
;
    'Corrado Rizzoli'
;    Dipartimento di Chimica Generale ed Inorganica
     Chimica Analitica, Chimica Fisica
     Universit\'a degli Studi di Parma
     Viale G. P. Usberti 17/A
     I-43100 Parma
     Italy
;
data_I
_chemical_name_systematic
;\
(1<i>S</i>,2<i>R</i>,4<i>S</i>)-1-[(Benzylamino)methyl]-4-(prop-1-en-2-
yl)cyclohexane-1,2-diol
;
_chemical_name_common     ?
_chemical_formula_moiety     'C17 H25 N O2'
_chemical_formula_sum     'C17 H25 N O2'
_chemical_formula_iupac     'C17 H25 N O2'
_chemical_formula_weight     275.38
_chemical_melting_point     ?
_symmetry_cell_setting     monoclinic
_symmetry_space_group_name_H-M     'P 21'
_symmetry_space_group_name_Hall     'P 2yb'
loop_
    _symmetry_equiv_pos_as_xyz
    'x,y,z'
    '-x,y+1/2,-z'
_cell_length_a     5.8281(4)
_cell_length_b     24.5421(16)
_cell_length_c     5.8776(4)
_cell_angle_alpha     90.00
_cell_angle_beta     105.908(4)
_cell_angle_gamma     90.00
_cell_volume     808.50(10)
_cell_formula_units_Z     2
_cell_measurement_reflns_used     48
_cell_measurement_theta_min     12.60
_cell_measurement_theta_max     38.75
_cell_measurement_temperature     294(2)
_exptl_crystal_description     block
_exptl_crystal_colour     colourless
_exptl_crystal_size_max     0.20
_exptl_crystal_size_mid     0.17
_exptl_crystal_size_min     0.15
_exptl_crystal_density_diffrn     1.131
_exptl_crystal_density_meas     ?
_exptl_crystal_density_method     'not measured'
_exptl_crystal_F_000     300
_exptl_absorpt_coefficient_mu     0.575
_exptl_absorpt_correction_type     none
_exptl_absorpt_process_details     ?
_exptl_absorpt_correction_T_min     ?
_exptl_absorpt_correction_T_max     ?
_exptl_special_details     ?
_diffrn_ambient_temperature     294(2)
_diffrn_radiation_type     CuK\a
_diffrn_radiation_wavelength     1.54178
_diffrn_radiation_source     'fine-focus sealed tube'
_diffrn_radiation_monochromator     graphite
_diffrn_measurement_device     'Siemens AED'
_diffrn_measurement_method     \q/2\q
_diffrn_reflns_number     3041
_diffrn_reflns_av_R_equivalents     0.0104
_diffrn_reflns_av_sigmaI/netI     0.0122
_diffrn_reflns_theta_min     3.60
_diffrn_reflns_theta_max     69.80
_diffrn_reflns_theta_full     69.80
_diffrn_measured_fraction_theta_max     1.000
_diffrn_measured_fraction_theta_full     1.000
_diffrn_reflns_limit_h_min     -7
_diffrn_reflns_limit_h_max     7
_diffrn_reflns_limit_k_min     -28
_diffrn_reflns_limit_k_max     29
_diffrn_reflns_limit_l_min     -7
_diffrn_reflns_limit_l_max     1
_diffrn_standards_number     3
_diffrn_standards_interval_count     100
_diffrn_standards_interval_time     ?
_diffrn_standards_decay_%     0.02
_refine_special_details
;
Refinement of <i>F</i>^2^ against ALL reflections. The weighted <i>R</i>-factor
<i>wR</i> and goodness of fit <i>S</i> are based on <i>F</i>^2^, conventional
<i>R</i>-factors <i>R</i> are based on <i>F</i>, with <i>F</i> set to zero for
negative <i>F</i>^2^. The threshold expression of <i>F</i>^2^ >
\s(<i>F</i>^2^) is used only for calculating <i>R</i>-factors(gt) <i>etc</i>.
and is not relevant to the choice of reflections for refinement.
<i>R</i>-factors based on <i>F</i>^2^ are statistically about twice as large
as those based on <i>F</i>, and <i>R</i>- factors based on ALL data will be
even larger.
;
_reflns_number_total     1567
_reflns_number_gt     1477
_reflns_threshold_expression     I>2\s(I)
_refine_ls_structure_factor_coef     Fsqd
_refine_ls_matrix_type     full
_refine_ls_R_factor_all     0.0330
_refine_ls_R_factor_gt     0.0314
_refine_ls_wR_factor_gt     0.0905
_refine_ls_wR_factor_ref     0.0919
_refine_ls_goodness_of_fit_ref     1.082
_refine_ls_restrained_S_all     1.082
_refine_ls_number_reflns     1567
_refine_ls_number_parameters     195
_refine_ls_number_restraints     1
_refine_ls_hydrogen_treatment     mixed
_refine_ls_weighting_scheme     calc
_refine_ls_weighting_details
         'calc w=1/[\s^2^(Fo^2^)+(0.0584P)^2^+0.0328P] where P=(Fo^2^+2Fc^2^)/3'
_atom_sites_solution_hydrogens     geom
_atom_sites_solution_primary     direct
_atom_sites_solution_secondary     difmap
_refine_ls_shift/su_max     0.000
_refine_ls_shift/su_mean     0.000
_refine_diff_density_max     0.158
_refine_diff_density_min     -0.091
_refine_ls_extinction_method     '<i>SHELXL97</i> (Sheldrick, 2008)'
_refine_ls_extinction_coef     0.0091(17)
loop_
    _atom_type_symbol
    _atom_type_description
    _atom_type_scat_dispersion_real
    _atom_type_scat_dispersion_imag
    _atom_type_scat_source
    'O' 'O' 0.0492 0.0322
                         'International Tables Vol C Tables 4.2.6.8 and 6.1.1.4'
    'H' 'H' 0.0000 0.0000
                         'International Tables Vol C Tables 4.2.6.8 and 6.1.1.4'
    'N' 'N' 0.0311 0.0180
                         'International Tables Vol C Tables 4.2.6.8 and 6.1.1.4'
    'C' 'C' 0.0181 0.0091
                         'International Tables Vol C Tables 4.2.6.8 and 6.1.1.4'
_computing_data_collection     '<i>AED</i> (Belletti <i>et al.</i>, 1993)'
_computing_cell_refinement     '<i>AED</i> (Belletti <i>et al.</i>, 1993)'
_computing_data_reduction     '<i>AED</i> (Belletti <i>et al.</i>, 1993)'
_computing_structure_solution     '<i>SIR97</i> (Altomare <i>et al.</i>, 1999)'
_computing_structure_refinement     '<i>SHELXL97</i> (Sheldrick, 2008)'
_computing_molecular_graphics
;
<i>ORTEP-3 for Windows</i> (Farrugia, 1997) and
<i>SCHAKAL97</i> (Keller, 1997)
;
_computing_publication_material
;
<i>SHELXL97</i> (Sheldrick, 2008) and <i>PARST95</i> (Nardelli,
1995)
;
loop_
    _atom_site_type_symbol
    _atom_site_label
    _atom_site_fract_x
    _atom_site_fract_y
    _atom_site_fract_z
    _atom_site_U_iso_or_equiv
    _atom_site_adp_type
    _atom_site_calc_flag
    _atom_site_refinement_flags
    _atom_site_occupancy
    _atom_site_disorder_assembly
    _atom_site_disorder_group
    O O1 0.0402(2) 0.20566(7) 0.8285(2) 0.0523(3) Uani d . 1 . .
    H H1O 0.114(5) 0.2089(13) 0.971(5) 0.075(7) Uiso d . 1 . .
    O O2 0.2514(2) 0.20737(7) 0.3026(2) 0.0573(4) Uani d . 1 . .
    H H2O 0.379(6) 0.1870(13) 0.371(6) 0.090(9) Uiso d . 1 . .
    N N1 0.5565(3) 0.15127(7) 0.6459(3) 0.0519(4) Uani d . 1 . .
    H H1N 0.688(4) 0.1715(10) 0.719(4) 0.055(6) Uiso d . 1 . .
    C C1 0.2235(3) 0.20879(8) 0.7095(2) 0.0432(4) Uani d . 1 . .
    C C2 0.0876(3) 0.21090(9) 0.4445(3) 0.0451(4) Uani d . 1 . .
    H H2 -0.0219 0.1798 0.4075 0.054 Uiso calc R 1 . .
    C C3 -0.0551(3) 0.26297(9) 0.3798(3) 0.0501(4) Uani d . 1 . .
    H H3A -0.1818 0.2634 0.4578 0.060 Uiso calc R 1 . .
    H H3B -0.1284 0.2636 0.2104 0.060 Uiso calc R 1 . .
    C C4 0.0993(4) 0.31396(9) 0.4509(4) 0.0551(5) Uani d . 1 . .
    H H4 0.2232 0.3127 0.3669 0.066 Uiso calc R 1 . .
    C C5 0.2265(4) 0.31182(9) 0.7172(4) 0.0580(5) Uani d . 1 . .
    H H5A 0.3308 0.3432 0.7602 0.070 Uiso calc R 1 . .
    H H5B 0.1087 0.3137 0.8059 0.070 Uiso calc R 1 . .
    C C6 0.3724(3) 0.25995(9) 0.7830(3) 0.0509(4) Uani d . 1 . .
    H H6A 0.5009 0.2602 0.7073 0.061 Uiso calc R 1 . .
    H H6B 0.4433 0.2593 0.9527 0.061 Uiso calc R 1 . .
    C C7 -0.0400(5) 0.36592(11) 0.3773(5) 0.0715(6) Uani d . 1 . .
    C C8 -0.2383(6) 0.37780(15) 0.4831(8) 0.1137(13) Uani d . 1 . .
    H H8A -0.3043 0.4130 0.4311 0.170 Uiso calc R 1 . .
    H H8B -0.1791 0.3776 0.6524 0.170 Uiso calc R 1 . .
    H H8C -0.3599 0.3505 0.4342 0.170 Uiso calc R 1 . .
    C C9 0.0179(7) 0.40014(13) 0.2250(6) 0.0967(10) Uani d . 1 . .
    H H9A -0.0669 0.4324 0.1828 0.116 Uiso calc R 1 . .
    H H9B 0.1431 0.3917 0.1613 0.116 Uiso calc R 1 . .
    C C10 0.3697(3) 0.15611(9) 0.7684(3) 0.0519(5) Uani d . 1 . .
    H H10A 0.4431 0.1547 0.9377 0.062 Uiso calc R 1 . .
    H H10B 0.2628 0.1252 0.7264 0.062 Uiso calc R 1 . .
    C C11 0.6236(4) 0.09492(10) 0.6142(4) 0.0654(6) Uani d . 1 . .
    H H11A 0.7594 0.0955 0.5487 0.078 Uiso calc R 1 . .
    H H11B 0.4925 0.0778 0.4979 0.078 Uiso calc R 1 . .
    C C12 0.6868(4) 0.05945(9) 0.8337(4) 0.0606(5) Uani d . 1 . .
    C C13 0.9001(5) 0.06545(13) 1.0055(6) 0.0835(8) Uani d . 1 . .
    H H13 1.0082 0.0918 0.9871 0.100 Uiso calc R 1 . .
    C C14 0.9548(6) 0.03319(17) 1.2024(6) 0.1002(10) Uani d . 1 . .
    H H14 1.1006 0.0377 1.3152 0.120 Uiso calc R 1 . .
    C C15 0.8001(7) -0.00523(12) 1.2363(6) 0.0908(9) Uani d . 1 . .
    H H15 0.8403 -0.0274 1.3698 0.109 Uiso calc R 1 . .
    C C16 0.5866(7) -0.01100(13) 1.0734(7) 0.1009(10) Uani d . 1 . .
    H H16 0.4775 -0.0366 1.0966 0.121 Uiso calc R 1 . .
    C C17 0.5310(6) 0.02089(12) 0.8739(6) 0.0914(9) Uani d . 1 . .
    H H17 0.3842 0.0163 0.7629 0.110 Uiso calc R 1 . .
loop_
    _atom_site_aniso_label
    _atom_site_aniso_U_11
    _atom_site_aniso_U_22
    _atom_site_aniso_U_33
    _atom_site_aniso_U_12
    _atom_site_aniso_U_13
    _atom_site_aniso_U_23
    O1 0.0435(6) 0.0846(9) 0.0303(6) -0.0047(7) 0.0128(5) -0.0006(6)
    O2 0.0604(7) 0.0859(10) 0.0274(5) 0.0089(8) 0.0153(5) 0.0031(7)
    N1 0.0461(8) 0.0652(10) 0.0451(8) 0.0007(7) 0.0137(6) 0.0022(7)
    C1 0.0379(7) 0.0653(10) 0.0260(7) -0.0025(8) 0.0085(5) 0.0020(8)
    C2 0.0444(8) 0.0633(10) 0.0261(7) -0.0068(8) 0.0070(6) -0.0051(8)
    C3 0.0436(8) 0.0705(11) 0.0320(7) -0.0022(8) 0.0033(6) 0.0000(8)
    C4 0.0514(9) 0.0625(11) 0.0504(10) -0.0026(9) 0.0121(8) 0.0001(9)
    C5 0.0557(10) 0.0649(12) 0.0496(11) -0.0066(9) 0.0079(8) -0.0123(9)
    C6 0.0421(8) 0.0730(12) 0.0337(8) -0.0071(9) 0.0037(6) -0.0057(9)
    C7 0.0732(14) 0.0707(14) 0.0665(14) 0.0036(11) 0.0122(11) 0.0052(11)
    C8 0.089(2) 0.092(2) 0.169(4) 0.0326(18) 0.051(2) 0.028(2)
    C9 0.134(3) 0.0738(17) 0.084(2) 0.0154(17) 0.0331(19) 0.0160(15)
    C10 0.0495(10) 0.0702(12) 0.0365(9) 0.0002(8) 0.0126(7) 0.0074(8)
    C11 0.0692(13) 0.0728(14) 0.0557(11) -0.0016(10) 0.0196(10) -0.0077(10)
    C12 0.0617(11) 0.0563(11) 0.0642(13) 0.0049(9) 0.0179(9) -0.0071(10)
    C13 0.0620(13) 0.103(2) 0.0823(17) -0.0091(13) 0.0138(12) 0.0109(15)
    C14 0.0825(18) 0.120(3) 0.086(2) 0.0014(18) 0.0019(15) 0.0123(19)
    C15 0.115(2) 0.0723(16) 0.0830(19) 0.0220(16) 0.0235(17) 0.0135(13)
    C16 0.107(2) 0.0737(17) 0.116(3) -0.0139(16) 0.021(2) 0.0218(17)
    C17 0.0863(17) 0.0703(16) 0.102(2) -0.0157(13) -0.0009(15) 0.0099(15)
loop_
    _geom_bond_atom_site_label_1
    _geom_bond_atom_site_label_2
    _geom_bond_site_symmetry_2
    _geom_bond_distance
    _geom_bond_publ_flag
    O1 C1 . 1.4301(18) ?
    O1 H1O . 0.83(3) ?
    O2 C2 . 1.4319(19) ?
    O2 H2O . 0.89(3) ?
    N1 C11 . 1.463(3) ?
    N1 C10 . 1.465(2) ?
    N1 H1N . 0.92(2) ?
    C1 C6 . 1.520(3) ?
    C1 C10 . 1.535(3) ?
    C1 C2 . 1.5426(19) ?
    C2 C3 . 1.515(3) ?
    C2 H2 . 0.9800 ?
    C3 C4 . 1.531(3) ?
    C3 H3A . 0.9700 ?
    C3 H3B . 0.9700 ?
    C4 C7 . 1.510(3) ?
    C4 C5 . 1.538(3) ?
    C4 H4 . 0.9800 ?
    C5 C6 . 1.521(3) ?
    C5 H5A . 0.9700 ?
    C5 H5B . 0.9700 ?
    C6 H6A . 0.9700 ?
    C6 H6B . 0.9700 ?
    C7 C9 . 1.336(4) ?
    C7 C8 . 1.484(5) ?
    C8 H8A . 0.9600 ?
    C8 H8B . 0.9600 ?
    C8 H8C . 0.9600 ?
    C9 H9A . 0.9300 ?
    C9 H9B . 0.9300 ?
    C10 H10A . 0.9700 ?
    C10 H10B . 0.9700 ?
    C11 C12 . 1.516(3) ?
    C11 H11A . 0.9700 ?
    C11 H11B . 0.9700 ?
    C12 C17 . 1.376(4) ?
    C12 C13 . 1.378(4) ?
    C13 C14 . 1.366(5) ?
    C13 H13 . 0.9300 ?
    C14 C15 . 1.356(5) ?
    C14 H14 . 0.9300 ?
    C15 C16 . 1.354(5) ?
    C15 H15 . 0.9300 ?
    C16 C17 . 1.373(5) ?
    C16 H16 . 0.9300 ?
    C17 H17 . 0.9300 ?
loop_
    _geom_angle_atom_site_label_1
    _geom_angle_atom_site_label_2
    _geom_angle_atom_site_label_3
    _geom_angle_site_symmetry_1
    _geom_angle_site_symmetry_3
    _geom_angle
    _geom_angle_publ_flag
    C1 O1 H1O . . 103.5(18) ?
    C2 O2 H2O . . 112(2) ?
    C11 N1 C10 . . 113.58(17) ?
    C11 N1 H1N . . 110.8(14) ?
    C10 N1 H1N . . 111.3(15) ?
    O1 C1 C6 . . 110.51(15) ?
    O1 C1 C10 . . 106.71(15) ?
    C6 C1 C10 . . 113.15(13) ?
    O1 C1 C2 . . 104.49(11) ?
    C6 C1 C2 . . 110.73(15) ?
    C10 C1 C2 . . 110.82(15) ?
    O2 C2 C3 . . 108.21(15) ?
    O2 C2 C1 . . 110.28(12) ?
    C3 C2 C1 . . 112.11(15) ?
    O2 C2 H2 . . 108.7 ?
    C3 C2 H2 . . 108.7 ?
    C1 C2 H2 . . 108.7 ?
    C2 C3 C4 . . 112.31(14) ?
    C2 C3 H3A . . 109.1 ?
    C4 C3 H3A . . 109.1 ?
    C2 C3 H3B . . 109.1 ?
    C4 C3 H3B . . 109.1 ?
    H3A C3 H3B . . 107.9 ?
    C7 C4 C3 . . 112.49(17) ?
    C7 C4 C5 . . 113.05(18) ?
    C3 C4 C5 . . 109.44(16) ?
    C7 C4 H4 . . 107.2 ?
    C3 C4 H4 . . 107.2 ?
    C5 C4 H4 . . 107.2 ?
    C6 C5 C4 . . 111.52(17) ?
    C6 C5 H5A . . 109.3 ?
    C4 C5 H5A . . 109.3 ?
    C6 C5 H5B . . 109.3 ?
    C4 C5 H5B . . 109.3 ?
    H5A C5 H5B . . 108.0 ?
    C1 C6 C5 . . 112.55(15) ?
    C1 C6 H6A . . 109.1 ?
    C5 C6 H6A . . 109.1 ?
    C1 C6 H6B . . 109.1 ?
    C5 C6 H6B . . 109.1 ?
    H6A C6 H6B . . 107.8 ?
    C9 C7 C8 . . 121.7(3) ?
    C9 C7 C4 . . 120.5(3) ?
    C8 C7 C4 . . 117.7(2) ?
    C7 C8 H8A . . 109.5 ?
    C7 C8 H8B . . 109.5 ?
    H8A C8 H8B . . 109.5 ?
    C7 C8 H8C . . 109.5 ?
    H8A C8 H8C . . 109.5 ?
    H8B C8 H8C . . 109.5 ?
    C7 C9 H9A . . 120.0 ?
    C7 C9 H9B . . 120.0 ?
    H9A C9 H9B . . 120.0 ?
    N1 C10 C1 . . 113.52(15) ?
    N1 C10 H10A . . 108.9 ?
    C1 C10 H10A . . 108.9 ?
    N1 C10 H10B . . 108.9 ?
    C1 C10 H10B . . 108.9 ?
    H10A C10 H10B . . 107.7 ?
    N1 C11 C12 . . 116.44(18) ?
    N1 C11 H11A . . 108.2 ?
    C12 C11 H11A . . 108.2 ?
    N1 C11 H11B . . 108.2 ?
    C12 C11 H11B . . 108.2 ?
    H11A C11 H11B . . 107.3 ?
    C17 C12 C13 . . 116.9(2) ?
    C17 C12 C11 . . 121.6(2) ?
    C13 C12 C11 . . 121.5(2) ?
    C14 C13 C12 . . 120.9(3) ?
    C14 C13 H13 . . 119.6 ?
    C12 C13 H13 . . 119.6 ?
    C15 C14 C13 . . 121.1(3) ?
    C15 C14 H14 . . 119.4 ?
    C13 C14 H14 . . 119.4 ?
    C16 C15 C14 . . 119.2(3) ?
    C16 C15 H15 . . 120.4 ?
    C14 C15 H15 . . 120.4 ?
    C15 C16 C17 . . 120.0(3) ?
    C15 C16 H16 . . 120.0 ?
    C17 C16 H16 . . 120.0 ?
    C16 C17 C12 . . 121.8(3) ?
    C16 C17 H17 . . 119.1 ?
    C12 C17 H17 . . 119.1 ?
loop_
    _geom_hbond_atom_site_label_D
    _geom_hbond_atom_site_label_H
    _geom_hbond_atom_site_label_A
    _geom_hbond_site_symmetry_A
    _geom_hbond_distance_DH
    _geom_hbond_distance_HA
    _geom_hbond_distance_DA
    _geom_hbond_angle_DHA
    O2 H2O N1 . 0.90(3) 1.88(3) 2.676(2) 147(3)
    O1 H1O O2 1_556 0.83(3) 1.89(3) 2.721(2) 171(3)
    N1 H1N O1 1_655 0.92(2) 2.15(2) 3.037(2) 164(2)
