# Supplementary material for: (1S,2R,4S)-1-[(Benzyl­amino)­meth­yl]-4-(prop-1-en-2-yl)cyclo­hexane-1,2-diol
Source: Acta Crystallogr Sect E Struct Rep Online. 2010 Dec 18;67(Pt 1):o195–6. doi: 10.1107/S1600536810052323 (PMC3050382; doi:10.1107/S1600536810052323)
Supplement: Supplementary file 2 [file e-67-0o195-Isup2.hkl]

# 
# h,k,l, Fc-squared, Fo-squared, sigma(Fo-squared) and status flag 
# 
data_I
_shelx_title ' P6' 
_shelx_refln_list_code          4 
_shelx_F_calc_maximum       70.07 
_exptl_crystal_F_000       300.00 
_reflns_d_resolution_high  0.8214 
 
loop_ 
 _symmetry_equiv_pos_as_xyz 
 'x, y, z' 
 '-x, y+1/2, -z' 
 
_cell_length_a     5.8281 
_cell_length_b    24.5421 
_cell_length_c     5.8776 
_cell_angle_alpha  90.000 
_cell_angle_beta  105.908 
_cell_angle_gamma  90.000 
 
_shelx_F_squared_multiplier     1.000 
 
loop_ 
 _refln_index_h 
 _refln_index_k 
 _refln_index_l 
 _refln_F_squared_calc 
 _refln_F_squared_meas 
 _refln_F_squared_sigma 
 _refln_observed_status 
   1   0   0      874.91      846.83      1.95 o 
   2   0   0      230.71      211.65      1.39 o 
   3   0   0      121.17      128.99      1.41 o 
   4   0   0       15.50       15.26      0.63 o 
   5   0   0        4.79        4.77      0.43 o 
   6   0   0       32.83       34.99      0.96 o 
   1   1   0     1969.67     1884.10     19.17 o 
   2   1   0       76.39       77.16      0.60 o 
   3   1   0      151.04      160.46      1.11 o 
   4   1   0       10.26        9.49      0.36 o 
   5   1   0        0.69        0.64      0.19 o 
   6   1   0       21.30       22.86      0.56 o 
   0   2   0     1916.76     2027.71      2.20 o 
   1   2   0     1854.65     1759.86     16.84 o 
   2   2   0       90.44       93.74      0.67 o 
   3   2   0       43.33       39.65      0.56 o 
   4   2   0       19.89       20.47      0.54 o 
   5   2   0        3.61        2.90      0.29 o 
   6   2   0       16.76       19.56      0.52 o 
   1   3   0     4909.15     5135.41     70.08 o 
   2   3   0       34.14       31.37      0.41 o 
   3   3   0       19.53       22.04      0.82 o 
   4   3   0       53.42       52.65      0.79 o 
   5   3   0       29.69       27.80      0.65 o 
   6   3   0       19.15       18.78      0.51 o 
   0   4   0      623.58      598.07      1.55 o 
   1   4   0       32.45       34.84      1.00 o 
   2   4   0        8.08       10.36      1.15 o 
   3   4   0       20.48       19.88      0.42 o 
   4   4   0       44.98       43.66      0.73 o 
   5   4   0       21.54       20.76      0.57 o 
   6   4   0        2.94        2.63      0.25 o 
   1   5   0       38.49       28.76      0.41 o 
   2   5   0       95.55       87.62      0.69 o 
   3   5   0       14.18       12.81      0.35 o 
   4   5   0      116.94      113.28      1.93 o 
   5   5   0       12.47       11.45      0.47 o 
   6   5   0        4.69        4.70      0.42 o 
   0   6   0     2888.20     2949.84      4.42 o 
   1   6   0     1849.02     1761.94      9.08 o 
   2   6   0        5.50        4.02      0.19 o 
   3   6   0      145.99      148.04      2.19 o 
   4   6   0      122.63      113.81      1.78 o 
   5   6   0        5.13        5.20      0.68 o 
   6   6   0        2.50        2.37      0.22 o 
   1   7   0      807.37      791.49      5.34 o 
   2   7   0      259.38      270.65      1.87 o 
   3   7   0        6.71        6.33      0.37 o 
   4   7   0       25.12       25.59      0.74 o 
   5   7   0       84.21       84.07      1.64 o 
   6   7   0        7.22        6.66      0.32 o 
   0   8   0        4.88        4.89      0.25 o 
   1   8   0      571.08      559.95      4.66 o 
   2   8   0      376.67      390.21      1.61 o 
   3   8   0        0.18        0.00      0.14 o 
   4   8   0        8.20        6.46      0.32 o 
   5   8   0       21.06       19.69      0.58 o 
   6   8   0        7.19        7.73      0.37 o 
   1   9   0      668.28      668.61      1.90 o 
   2   9   0      958.84      988.42      5.09 o 
   3   9   0        7.25        7.98      0.62 o 
   4   9   0       58.39       53.36      0.84 o 
   5   9   0      183.53      187.15      1.62 o 
   6   9   0        0.70        0.83      0.17 o 
   0  10   0      478.64      442.95      2.18 o 
   1  10   0      477.62      459.70      2.83 o 
   2  10   0      108.34      117.31      0.96 o 
   3  10   0       60.78       64.94      0.83 o 
   4  10   0       56.07       53.00      0.85 o 
   5  10   0        4.74        4.26      0.33 o 
   6  10   0        6.60        5.38      0.28 o 
   1  11   0      899.74      919.24      2.48 o 
   2  11   0      334.56      349.90      1.71 o 
   3  11   0        4.20        3.78      0.26 o 
   4  11   0       15.56       16.10      0.50 o 
   5  11   0       57.34       56.60      0.90 o 
   6  11   0        4.39        4.74      0.24 o 
   0  12   0      208.86      211.85      1.70 o 
   1  12   0      449.35      480.76      5.07 o 
   2  12   0       75.44       75.57      0.83 o 
   3  12   0       15.07       15.68      0.52 o 
   4  12   0       80.96       81.62      1.07 o 
   5  12   0        3.70        2.77      0.29 o 
   6  12   0        4.77        4.16      0.24 o 
   1  13   0       25.10       22.41      0.45 o 
   2  13   0       54.26       54.15      0.74 o 
   3  13   0        3.93        3.13      0.33 o 
   4  13   0       19.68       20.16      0.56 o 
   5  13   0       12.31       11.22      0.59 o 
   6  13   0        3.05        2.75      0.26 o 
   0  14   0      124.48      133.88      1.50 o 
   1  14   0       92.30       88.81      2.29 o 
   2  14   0       10.69       13.01      0.39 o 
   3  14   0       17.59       19.41      0.52 o 
   4  14   0        4.36        3.60      0.56 o 
   5  14   0        1.31        1.12      0.19 o 
   6  14   0        1.65        1.29      0.15 o 
   1  15   0       55.44       53.29      0.72 o 
   2  15   0        5.02        5.61      0.28 o 
   3  15   0       13.39       13.26      0.44 o 
   4  15   0       17.35       17.08      0.52 o 
   5  15   0        5.65        5.68      0.31 o 
   0  16   0      285.75      275.59      2.35 o 
   1  16   0       49.43       54.42      0.77 o 
   2  16   0       60.44       59.19      0.85 o 
   3  16   0        5.78        7.60      0.38 o 
   4  16   0        2.84        1.84      0.24 o 
   5  16   0        1.85        1.63      0.20 o 
   1  17   0      112.61      116.19      1.15 o 
   2  17   0        9.66       10.41      0.80 o 
   3  17   0        2.14        2.08      0.24 o 
   4  17   0       14.29       14.05      0.47 o 
   5  17   0        0.50        0.63      0.17 o 
   0  18   0      594.80      582.69      3.70 o 
   1  18   0        4.13        4.27      0.36 o 
   2  18   0       16.00       14.33      0.48 o 
   3  18   0        2.61        1.32      0.28 o 
   4  18   0        1.39        1.29      0.20 o 
   5  18   0        5.25        6.76      0.28 o 
   1  19   0       37.13       34.96      0.69 o 
   2  19   0       14.15       14.61      0.48 o 
   3  19   0        3.42        2.76      0.27 o 
   4  19   0        2.34        2.37      0.23 o 
   5  19   0        0.16        0.22      0.13 o 
   0  20   0      280.46      280.09      2.73 o 
   1  20   0       26.04       27.45      0.70 o 
   2  20   0        0.01        0.03      0.20 o 
   3  20   0        5.54        4.91      0.31 o 
   4  20   0        0.58        0.52      0.16 o 
   5  20   0        4.10        4.38      0.21 o 
   1  21   0       68.88       68.94      0.99 o 
   2  21   0        0.52        0.45      0.21 o 
   3  21   0        0.31        0.00      0.18 o 
   4  21   0        2.00        2.49      0.23 o 
   0  22   0       40.26       43.44      1.14 o 
   1  22   0       30.75       29.53      1.04 o 
   2  22   0        0.43        0.20      0.19 o 
   3  22   0        0.07        0.28      0.17 o 
   4  22   0        0.84        0.66      0.23 o 
   1  23   0        8.76        8.92      0.40 o 
   2  23   0        3.88        3.35      0.28 o 
   3  23   0        1.01        1.15      0.18 o 
   4  23   0        1.93        1.90      0.18 o 
   0  24   0        4.09        4.71      0.47 o 
   1  24   0        4.01        3.78      0.30 o 
   2  24   0        6.20        6.07      0.35 o 
   3  24   0        0.58        0.38      0.15 o 
   4  24   0        1.46        2.00      0.16 o 
   1  25   0       10.62       11.26      0.43 o 
   2  25   0        1.40        1.34      0.20 o 
   3  25   0        0.68        0.67      0.15 o 
   0  26   0        6.20        7.48      0.49 o 
   1  26   0        4.51        3.99      0.28 o 
   2  26   0        0.65        0.74      0.17 o 
   3  26   0        2.77        2.80      0.37 o 
   1  27   0        2.40        2.48      0.21 o 
   2  27   0       14.42       17.71      0.44 o 
   0  28   0        6.96        6.83      0.45 o 
   1  28   0        4.29        4.98      0.26 o 
   2  28   0        5.68        6.52      0.27 o 
   1  29   0        5.95        6.68      0.35 o 
  -7   0   1        0.77        0.73      0.20 o 
  -6   0   1       32.49       35.08      1.00 o 
  -5   0   1        1.97        1.89      0.32 o 
  -4   0   1       36.56       36.89      0.91 o 
  -3   0   1       23.05       21.00      0.58 o 
  -2   0   1        1.85        3.32      0.23 o 
  -1   0   1     1437.09     1285.12      2.66 o 
   0   0   1      709.87      712.78      1.77 o 
   1   0   1       28.05       30.98      0.50 o 
   2   0   1      448.04      446.67      2.29 o 
   3   0   1       57.84       62.40      1.07 o 
   4   0   1        4.35        3.97      0.39 o 
   5   0   1        2.75        2.35      0.37 o 
   6   0   1      114.92      123.60      1.63 o 
  -7   1   1        0.73        0.68      0.13 o 
  -6   1   1       16.61       17.65      0.51 o 
  -5   1   1       76.45       74.08      1.79 o 
  -4   1   1       33.91       34.33      0.62 o 
  -3   1   1      122.50      122.45      1.19 o 
  -2   1   1      351.10      343.46      1.25 o 
  -1   1   1     2240.90     2181.61     27.28 o 
   0   1   1     1265.20     1328.81     25.76 o 
   1   1   1     1016.68      966.27      1.88 o 
   2   1   1      264.43      270.27      1.27 o 
   3   1   1       61.27       65.82      0.78 o 
   4   1   1        2.99        3.55      0.28 o 
   5   1   1       12.04       11.54      0.44 o 
   6   1   1        2.36        3.71      0.32 o 
  -7   2   1        0.08        0.05      0.13 o 
  -6   2   1        8.36        9.84      0.39 o 
  -5   2   1       17.99       17.29      0.91 o 
  -4   2   1       12.73       13.70      0.41 o 
  -3   2   1       12.85       12.06      0.36 o 
  -2   2   1      142.40      131.07      0.79 o 
  -1   2   1     2170.21     2168.37      9.44 o 
   0   2   1     2872.83     2951.65     16.83 o 
   1   2   1       82.40       73.99      1.42 o 
   2   2   1      196.75      190.23      3.22 o 
   3   2   1       86.69       95.66      2.83 o 
   4   2   1       18.82       18.27      0.51 o 
   5   2   1       24.35       23.24      0.61 o 
   6   2   1       46.62       49.35      1.55 o 
  -6   3   1        2.59        2.96      0.44 o 
  -5   3   1       37.69       40.34      0.76 o 
  -4   3   1       60.91       62.62      0.83 o 
  -3   3   1      416.37      428.28      1.80 o 
  -2   3   1      562.20      541.72      2.47 o 
  -1   3   1      598.16      570.87      6.04 o 
   0   3   1     1492.18     1492.66      2.03 o 
   1   3   1      972.87      936.88      1.97 o 
   2   3   1      524.62      530.02      3.11 o 
   3   3   1       28.01       30.68      0.56 o 
   4   3   1        2.38        1.89      0.29 o 
   5   3   1       21.90       21.10      0.57 o 
   6   3   1        1.09        1.03      0.19 o 
  -6   4   1        6.23        6.05      0.32 o 
  -5   4   1       31.14       30.92      0.69 o 
  -4   4   1       31.64       29.07      0.58 o 
  -3   4   1       81.46       71.26      1.51 o 
  -2   4   1       99.54      108.43      1.47 o 
  -1   4   1     1574.08     1436.40      3.85 o 
   0   4   1      970.71      923.06      1.67 o 
   1   4   1       29.36       37.31      0.41 o 
   2   4   1       45.03       48.06      0.57 o 
   3   4   1      100.08      100.97      1.49 o 
   4   4   1        2.67        2.17      0.24 o 
   5   4   1       13.07       12.82      0.46 o 
   6   4   1       11.04       11.89      0.37 o 
  -6   5   1       13.68       13.50      0.45 o 
  -5   5   1        6.12        6.60      0.41 o 
  -4   5   1        4.56        5.43      0.29 o 
  -3   5   1       20.97       20.24      0.59 o 
  -2   5   1      829.00      810.49      2.09 o 
  -1   5   1      382.28      353.97      1.31 o 
   0   5   1     1060.88     1039.68     10.77 o 
   1   5   1       17.69       20.32      0.32 o 
   2   5   1       12.41       13.93      0.33 o 
   3   5   1       10.65       10.64      0.36 o 
   4   5   1        6.97        7.58      0.35 o 
   5   5   1        1.81        1.24      0.25 o 
   6   5   1        0.82        0.54      0.16 o 
  -6   6   1        1.68        0.93      0.25 o 
  -5   6   1       40.69       39.02      0.76 o 
  -4   6   1       10.49        9.46      0.36 o 
  -3   6   1      128.00      133.56      1.05 o 
  -2   6   1       11.80       13.33      0.67 o 
  -1   6   1     1136.34     1070.92      2.12 o 
   0   6   1       12.32       15.44      0.27 o 
   1   6   1      156.98      143.81      0.84 o 
   2   6   1      262.36      265.64      2.67 o 
   3   6   1       78.59       75.80      1.00 o 
   4   6   1        6.49        6.07      0.32 o 
   5   6   1        2.65        2.02      0.25 o 
   6   6   1        7.56        8.40      0.31 o 
  -6   7   1       11.01       10.81      0.41 o 
  -5   7   1        1.65        2.22      0.52 o 
  -4   7   1        4.68        4.65      0.28 o 
  -3   7   1       14.16       14.37      0.37 o 
  -2   7   1       45.82       49.59      0.56 o 
  -1   7   1      557.32      510.84      2.40 o 
   0   7   1      376.24      379.45      1.79 o 
   1   7   1     1076.03     1034.67      3.84 o 
   2   7   1       85.41       79.74      1.38 o 
   3   7   1       13.57       14.01      0.41 o 
   4   7   1       54.15       52.01      1.28 o 
   5   7   1        2.67        2.27      0.25 o 
   6   7   1        0.41        0.32      0.13 o 
  -6   8   1        3.32        2.70      0.40 o 
  -5   8   1       12.73       14.01      0.48 o 
  -4   8   1       69.43       73.42      0.96 o 
  -3   8   1       41.53       38.72      0.73 o 
  -2   8   1       45.06       50.89     12.93 o 
  -1   8   1      769.00      717.68      1.92 o 
   0   8   1      100.42       99.86      0.82 o 
   1   8   1       13.96       18.14      0.43 o 
   2   8   1       95.66      103.09      1.25 o 
   3   8   1        5.59        5.09      0.93 o 
   4   8   1       10.28        8.11      0.39 o 
   5   8   1       22.58       23.12      0.60 o 
   6   8   1        0.71        0.83      0.15 o 
  -6   9   1        0.87        0.62      0.18 o 
  -5   9   1        4.92        4.97      0.32 o 
  -4   9   1       64.10       65.70      1.17 o 
  -3   9   1        1.99        2.45      0.20 o 
  -2   9   1      106.43      102.55      0.92 o 
  -1   9   1      237.35      228.43      1.14 o 
   0   9   1       42.93       41.19      0.62 o 
   1   9   1     2065.52     2198.09      3.79 o 
   2   9   1      159.53      165.80      1.18 o 
   3   9   1       55.09       51.86      0.77 o 
   4   9   1       31.98       28.90      0.65 o 
   5   9   1       28.19       27.60      0.96 o 
   6   9   1        0.31        0.30      0.12 o 
  -6  10   1        6.30        6.82      0.31 o 
  -5  10   1        6.43        6.09      0.35 o 
  -4  10   1      104.09      106.79      1.17 o 
  -3  10   1       77.72       80.14      0.90 o 
  -2  10   1       42.69       51.11      0.64 o 
  -1  10   1        0.27        0.34      0.14 o 
   0  10   1       34.65       41.46      0.69 o 
   1  10   1        4.41        6.55      0.62 o 
   2  10   1      211.34      212.98      2.10 o 
   3  10   1       25.56       23.18      1.29 o 
   4  10   1       11.84       12.71      0.46 o 
   5  10   1       25.66       23.79      0.99 o 
   6  10   1        1.65        1.59      0.16 o 
  -6  11   1        2.72        3.19      0.36 o 
  -5  11   1        0.17        0.09      0.18 o 
  -4  11   1       38.62       40.27      0.75 o 
  -3  11   1      103.29      107.67      2.12 o 
  -2  11   1      148.25      159.08      1.15 o 
  -1  11   1      195.79      179.64      1.80 o 
   0  11   1      115.19      125.26      0.92 o 
   1  11   1      221.80      254.65      6.35 o 
   2  11   1        6.91        8.73      0.52 o 
   3  11   1        7.35        6.79      0.39 o 
   4  11   1       75.20       66.67      2.11 o 
   5  11   1        9.92        8.19      0.96 o 
   6  11   1        0.91        0.55      0.12 o 
  -6  12   1        0.93        0.79      0.16 o 
  -5  12   1       11.75       11.69      0.44 o 
  -4  12   1       16.02       15.95      0.50 o 
  -3  12   1      153.42      161.72      1.34 o 
  -2  12   1        1.01        0.61      0.16 o 
  -1  12   1       31.85       29.28      0.49 o 
   0  12   1       46.87       39.97      0.55 o 
   1  12   1       52.91       49.42      1.12 o 
   2  12   1       85.75       95.22      1.52 o 
   3  12   1       11.29       12.82      0.54 o 
   4  12   1       32.48       35.47      0.72 o 
   5  12   1       11.36       11.44      0.41 o 
  -6  13   1        2.11        1.86      0.27 o 
  -5  13   1        1.32        1.74      0.23 o 
  -4  13   1        9.31        8.86      0.53 o 
  -3  13   1       16.93       14.33      0.44 o 
  -2  13   1       64.91       56.36      1.39 o 
  -1  13   1       40.15       40.83      0.59 o 
   0  13   1       51.54       51.82      1.25 o 
   1  13   1      311.14      311.05      1.76 o 
   2  13   1       24.64       25.91      0.54 o 
   3  13   1       27.23       25.69      0.60 o 
   4  13   1       23.56       22.60      0.60 o 
   5  13   1        1.75        1.68      0.21 o 
  -6  14   1        2.61        2.96      0.21 o 
  -5  14   1        1.69        1.41      0.20 o 
  -4  14   1        3.17        3.60      0.33 o 
  -3  14   1       12.92       12.47      0.42 o 
  -2  14   1       20.37       24.88      0.53 o 
  -1  14   1       13.87       12.90      0.37 o 
   0  14   1      102.78      103.57      1.44 o 
   1  14   1        5.28        5.34      0.60 o 
   2  14   1        4.40        4.44      0.28 o 
   3  14   1       49.22       45.39      0.80 o 
   4  14   1        8.23        7.57      0.48 o 
   5  14   1        2.57        2.84      0.23 o 
  -6  15   1        2.75        2.94      0.41 o 
  -5  15   1        1.21        0.87      0.19 o 
  -4  15   1        0.41        0.48      0.18 o 
  -3  15   1       20.35       18.80      0.52 o 
  -2  15   1       33.41       33.13      0.62 o 
  -1  15   1       13.41       12.51      0.38 o 
   0  15   1       51.11       53.34      0.72 o 
   1  15   1       76.05       83.17      0.94 o 
   2  15   1       77.87       79.78      2.37 o 
   3  15   1       20.70       19.48      0.72 o 
   4  15   1        0.03        0.00      0.19 o 
   5  15   1        3.16        3.01      0.23 o 
  -5  16   1        6.94        7.80      0.34 o 
  -4  16   1        3.88        2.83      0.27 o 
  -3  16   1        0.26        0.12      0.17 o 
  -2  16   1        5.39        4.93      0.29 o 
  -1  16   1       71.97       73.35      1.36 o 
   0  16   1       11.19       12.39      0.58 o 
   1  16   1        1.43        1.20      0.18 o 
   2  16   1        7.72        7.03      0.35 o 
   3  16   1        8.14        9.70      0.41 o 
   4  16   1       25.46       25.99      0.62 o 
   5  16   1        2.41        2.37      0.20 o 
  -5  17   1       17.69       22.18      0.52 o 
  -4  17   1       10.84       10.70      0.42 o 
  -3  17   1        5.11        4.63      0.30 o 
  -2  17   1        2.90        2.15      0.36 o 
  -1  17   1        1.87        2.01      0.22 o 
   0  17   1       51.87       49.15      0.76 o 
   1  17   1       44.38       42.07      0.73 o 
   2  17   1       33.75       35.61      0.71 o 
   3  17   1        7.78        7.43      0.36 o 
   4  17   1        0.65        0.69      0.21 o 
   5  17   1        6.61        7.15      0.49 o 
  -5  18   1        1.47        1.56      0.30 o 
  -4  18   1        5.91        5.97      0.32 o 
  -3  18   1        1.06        1.32      0.21 o 
  -2  18   1        0.25        0.83      0.20 o 
  -1  18   1       71.21       71.33      0.95 o 
   0  18   1      110.07      112.62      1.46 o 
   1  18   1        3.24        3.50      0.28 o 
   2  18   1        0.37        0.92      0.22 o 
   3  18   1        6.27        8.96      0.40 o 
   4  18   1        9.90       10.81      0.41 o 
   5  18   1        5.00        5.44      0.24 o 
  -5  19   1       11.71       13.97      0.41 o 
  -4  19   1        1.30        1.00      0.20 o 
  -3  19   1       21.68       19.89      0.56 o 
  -2  19   1        7.15        5.92      0.33 o 
  -1  19   1       15.08       14.15      0.70 o 
   0  19   1       22.43       21.92      0.82 o 
   1  19   1        5.45        3.87      0.30 o 
   2  19   1        8.00        8.56      0.39 o 
   3  19   1        8.00        7.46      0.46 o 
   4  19   1        2.67        3.40      0.25 o 
  -5  20   1        0.88        1.04      0.16 o 
  -4  20   1        0.85        1.11      0.19 o 
  -3  20   1        3.03        2.57      0.27 o 
  -2  20   1        4.39        3.76      0.33 o 
  -1  20   1       30.56       29.38      0.66 o 
   0  20   1       13.68       15.22      0.49 o 
   1  20   1       15.73       14.49      0.49 o 
   2  20   1        2.01        1.06      0.21 o 
   3  20   1        2.99        3.95      0.30 o 
   4  20   1        0.44        0.46      0.14 o 
  -5  21   1        1.46        2.13      0.23 o 
  -4  21   1        5.09        4.92      0.28 o 
  -3  21   1       18.62       17.44      0.53 o 
  -2  21   1       15.14       14.69      0.49 o 
  -1  21   1       39.04       41.19      0.79 o 
   0  21   1       58.03       58.80      0.92 o 
   1  21   1        0.92        1.40      0.33 o 
   2  21   1        9.95        9.72      0.41 o 
   3  21   1        0.89        1.27      0.21 o 
   4  21   1        0.91        1.08      0.17 o 
  -4  22   1        4.08        4.55      0.29 o 
  -3  22   1        0.39        0.21      0.31 o 
  -2  22   1       13.42       12.94      0.48 o 
  -1  22   1       55.61       56.95      0.92 o 
   0  22   1       13.08       13.44      0.48 o 
   1  22   1        0.98        1.04      0.19 o 
   2  22   1        3.11        2.88      0.35 o 
   3  22   1        6.02        6.90      0.33 o 
   4  22   1        0.17        0.00      0.12 o 
  -4  23   1        0.15        0.13      0.13 o 
  -3  23   1        0.26        0.23      0.17 o 
  -2  23   1       17.26       17.98      0.54 o 
  -1  23   1        6.59        6.35      0.35 o 
   0  23   1        7.97        7.97      0.37 o 
   1  23   1        6.71        7.01      0.36 o 
   2  23   1        6.23        5.82      0.33 o 
   3  23   1        1.97        1.85      0.21 o 
  -4  24   1        0.90        0.93      0.14 o 
  -3  24   1        1.60        1.77      0.20 o 
  -2  24   1        3.19        2.49      0.25 o 
  -1  24   1        1.45        1.31      0.25 o 
   0  24   1        3.76        4.16      0.31 o 
   1  24   1        3.53        3.29      0.48 o 
   2  24   1        0.25        0.20      0.17 o 
   3  24   1        0.88        0.87      0.17 o 
  -3  25   1        0.38        0.28      0.14 o 
  -2  25   1        0.32        0.08      0.16 o 
  -1  25   1        2.64        2.48      0.24 o 
   0  25   1        6.03        5.33      0.33 o 
   1  25   1        1.66        1.86      0.22 o 
   2  25   1        0.64        0.78      0.17 o 
   3  25   1        0.35        0.51      0.14 o 
  -3  26   1        2.07        2.62      0.20 o 
  -2  26   1        0.45        0.49      0.21 o 
  -1  26   1        2.52        2.72      0.24 o 
   0  26   1        1.41        1.80      0.22 o 
   1  26   1        8.96        9.66      0.38 o 
   2  26   1        1.38        1.91      0.40 o 
  -3  27   1        1.01        0.76      0.13 o 
  -2  27   1        0.71        0.89      0.15 o 
  -1  27   1        2.05        2.11      0.20 o 
   0  27   1        8.34        9.24      0.36 o 
   1  27   1       10.80       12.16      0.39 o 
   2  27   1        0.07        0.15      0.22 o 
  -2  28   1        0.23        0.19      0.11 o 
  -1  28   1        0.07        0.04      0.13 o 
   0  28   1        0.75        0.90      0.14 o 
   1  28   1        0.71        0.59      0.15 o 
  -1  29   1        1.77        2.65      0.20 o 
   0  29   1        0.24        0.24      0.11 o 
   1  29   1        7.19        9.34      0.37 o 
  -7   0   2        8.19        8.75      0.40 o 
  -6   0   2        1.94        2.31      0.40 o 
  -5   0   2       87.66       88.52      1.59 o 
  -4   0   2       42.97       50.65      1.07 o 
  -3   0   2      718.11      706.64      3.37 o 
  -2   0   2      476.49      479.60      2.34 o 
  -1   0   2      122.78      117.80      1.04 o 
   0   0   2     1411.66     1437.01      3.66 o 
   1   0   2      199.37      220.70      1.62 o 
   2   0   2       34.46       47.69      0.90 o 
   3   0   2        5.02        3.98      0.38 o 
   4   0   2       43.35       40.87      1.09 o 
   5   0   2       36.70       39.42      1.00 o 
   6   0   2        1.11        1.12      0.21 o 
  -7   1   2        1.57        1.12      0.14 o 
  -6   1   2       53.52       55.92      0.87 o 
  -5   1   2       34.96       36.16      0.82 o 
  -4   1   2       12.51       12.65      0.45 o 
  -3   1   2      644.18      717.29     10.66 o 
  -2   1   2      327.99      356.77      2.76 o 
  -1   1   2       52.13       48.63      0.48 o 
   0   1   2      876.37      896.74      9.40 o 
   1   1   2     2197.61     2409.03      3.84 o 
   2   1   2       33.47       37.80      0.95 o 
   3   1   2        8.02        7.57      0.33 o 
   4   1   2        6.92        6.47      0.34 o 
   5   1   2        7.75        7.92      0.37 o 
   6   1   2       11.12       11.00      0.29 o 
  -7   2   2        1.63        1.83      0.16 o 
  -6   2   2       12.56       14.01      0.47 o 
  -5   2   2       69.42       64.84      0.96 o 
  -4   2   2       41.65       44.95      0.72 o 
  -3   2   2      222.10      237.01      2.47 o 
  -2   2   2      356.18      393.16      8.26 o 
  -1   2   2       50.77       47.95      2.49 o 
   0   2   2      376.00      383.71      4.58 o 
   1   2   2      719.34      702.03      2.06 o 
   2   2   2       41.01       42.46      1.08 o 
   3   2   2       18.93       21.03      0.52 o 
   4   2   2        0.91        0.64      0.21 o 
   5   2   2       18.30       19.04      0.52 o 
  -7   3   2        3.51        3.97      0.25 o 
  -6   3   2       30.68       31.85      0.67 o 
  -5   3   2        2.33        2.08      0.26 o 
  -4   3   2        4.00        4.41      0.28 o 
  -3   3   2      219.83      224.32      6.40 o 
  -2   3   2      532.98      559.27      6.82 o 
  -1   3   2       71.39       64.35      0.57 o 
   0   3   2      575.20      573.19      5.52 o 
   1   3   2      622.13      657.41      2.01 o 
   2   3   2        1.06        1.39      0.17 o 
   3   3   2        6.91        7.15      0.80 o 
   4   3   2       13.38       13.43      0.48 o 
   5   3   2        3.82        3.25      0.26 o 
  -7   4   2        3.38        3.43      0.19 o 
  -6   4   2        3.86        3.43      0.40 o 
  -5   4   2       37.79       37.90      0.92 o 
  -4   4   2      119.32      119.30      1.18 o 
  -3   4   2       27.25       26.59      0.78 o 
  -2   4   2       35.25       37.85      0.50 o 
  -1   4   2      376.09      386.73      2.03 o 
   0   4   2      530.18      549.44      1.67 o 
   1   4   2       11.99       10.02      0.58 o 
   2   4   2      177.52      185.93      1.59 o 
   3   4   2        3.55        3.97      0.27 o 
   4   4   2        2.79        2.72      0.30 o 
   5   4   2       14.43       13.93      0.46 o 
  -6   5   2        2.49        1.87      0.22 o 
  -5   5   2       12.67       14.71      0.49 o 
  -4   5   2       10.27       10.89      0.41 o 
  -3   5   2       80.21       87.50      0.88 o 
  -2   5   2       46.13       51.17      0.59 o 
  -1   5   2      161.03      164.64      0.94 o 
   0   5   2      487.05      497.66      2.82 o 
   1   5   2      173.09      181.52      1.10 o 
   2   5   2       27.44       26.67      1.17 o 
   3   5   2        1.45        1.29      0.29 o 
   4   5   2        4.53        3.85      0.31 o 
   5   5   2        5.02        5.38      0.31 o 
  -6   6   2        7.45        8.08      0.35 o 
  -5   6   2       37.58       37.91      0.75 o 
  -4   6   2      136.04      138.02      1.28 o 
  -3   6   2       14.76       14.41      0.39 o 
  -2   6   2      253.24      243.45      1.29 o 
  -1   6   2       54.16       50.17      1.03 o 
   0   6   2      176.63      188.55      2.87 o 
   1   6   2       69.36       72.04      0.81 o 
   2   6   2      119.55      123.35      1.41 o 
   3   6   2       51.07       52.68      0.81 o 
   4   6   2        0.24        0.06      0.19 o 
   5   6   2        2.71        2.83      0.25 o 
  -6   7   2        1.15        1.19      0.19 o 
  -5   7   2       47.14       44.40      0.83 o 
  -4   7   2       45.90       45.26      0.77 o 
  -3   7   2      196.34      193.59      1.35 o 
  -2   7   2       34.96       33.30      0.51 o 
  -1   7   2       36.47       32.20      0.58 o 
   0   7   2      548.57      546.49      9.76 o 
   1   7   2      238.93      242.84      2.32 o 
   2   7   2      155.90      163.97      3.80 o 
   3   7   2       39.03       40.66      0.73 o 
   4   7   2       13.93       15.18      0.50 o 
   5   7   2        6.65        6.29      0.52 o 
  -6   8   2        2.28        2.73      0.23 o 
  -5   8   2       49.05       50.17      1.65 o 
  -4   8   2      430.80      429.22      5.43 o 
  -3   8   2       81.58       87.99      0.94 o 
  -2   8   2      121.28      115.13      0.94 o 
  -1   8   2       70.19       69.42      3.43 o 
   0   8   2      117.81      117.36      1.18 o 
   1   8   2       35.01       30.41      0.51 o 
   2   8   2      465.40      453.73      2.95 o 
   3   8   2       48.56       47.85      1.08 o 
   4   8   2        8.68        8.30      0.39 o 
   5   8   2        0.64        0.47      0.17 o 
  -6   9   2        3.63        3.81      0.26 o 
  -5   9   2       77.91       79.50      1.22 o 
  -4   9   2       23.55       21.44      0.58 o 
  -3   9   2       19.18       17.72      0.45 o 
  -2   9   2      190.97      185.79      1.24 o 
  -1   9   2       51.11       49.49      0.63 o 
   0   9   2        7.99        9.16      0.29 o 
   1   9   2       99.73      105.90      0.94 o 
   2   9   2       18.72       17.95      0.55 o 
   3   9   2      101.09      101.24      1.15 o 
   4   9   2        1.84        0.98      0.22 o 
   5   9   2        5.62        6.50      0.44 o 
  -6  10   2        1.35        1.34      0.19 o 
  -5  10   2       30.72       30.55      0.68 o 
  -4  10   2      542.57      540.04      6.78 o 
  -3  10   2        1.37        1.39      0.20 o 
  -2  10   2       56.37       47.53      0.66 o 
  -1  10   2      480.73      476.27      5.01 o 
   0  10   2       86.24       84.04      0.81 o 
   1  10   2        6.14        7.30      0.29 o 
   2  10   2      207.52      197.39      1.47 o 
   3  10   2       51.24       53.84      0.87 o 
   4  10   2        2.69        2.48      0.47 o 
   5  10   2        0.61        0.54      0.16 o 
  -6  11   2        4.19        4.49      0.37 o 
  -5  11   2       45.82       45.45      0.83 o 
  -4  11   2       31.85       32.77      1.43 o 
  -3  11   2      128.04      130.37      1.22 o 
  -2  11   2      107.76      106.95      1.00 o 
  -1  11   2      115.44      125.88      1.03 o 
   0  11   2       74.56       64.87      0.75 o 
   1  11   2       28.20       26.82      0.87 o 
   2  11   2       57.38       59.16      0.84 o 
   3  11   2      195.86      194.51      2.10 o 
   4  11   2       27.32       25.38      0.65 o 
   5  11   2        6.80        6.82      0.29 o 
  -6  12   2        0.06        0.00      0.13 o 
  -5  12   2       41.68       41.50      0.77 o 
  -4  12   2      109.73      108.32      1.22 o 
  -3  12   2       74.76       75.94      0.96 o 
  -2  12   2       65.32       61.62      1.04 o 
  -1  12   2       16.62       18.29      0.63 o 
   0  12   2        1.10        1.38      0.19 o 
   1  12   2       27.87       28.02      0.56 o 
   2  12   2      104.09       98.93      1.10 o 
   3  12   2       19.03       18.57      0.54 o 
   4  12   2       13.96       14.23      0.47 o 
   5  12   2        3.28        3.59      0.24 o 
  -6  13   2        0.03        0.02      0.13 o 
  -5  13   2       16.76       15.66      0.49 o 
  -4  13   2        2.83        2.60      0.27 o 
  -3  13   2       98.58      104.08      1.13 o 
  -2  13   2       31.07       32.01      0.67 o 
  -1  13   2       33.06       36.79      0.61 o 
   0  13   2      161.56      160.88      1.65 o 
   1  13   2      102.81      103.40      1.06 o 
   2  13   2       16.45       15.40      0.48 o 
   3  13   2        7.47        8.46      0.53 o 
   4  13   2        1.44        0.96      0.21 o 
   5  13   2        2.95        1.98      0.40 o 
  -6  14   2        0.31        0.22      0.13 o 
  -5  14   2       18.26       19.71      0.54 o 
  -4  14   2        8.80       10.22      0.41 o 
  -3  14   2        0.62        0.90      0.35 o 
  -2  14   2       26.85       28.21      0.59 o 
  -1  14   2        4.65        4.11      0.25 o 
   0  14   2       34.56       33.02      0.98 o 
   1  14   2       31.22       30.94      0.62 o 
   2  14   2       50.54       49.50      0.81 o 
   3  14   2       11.10       10.38      0.42 o 
   4  14   2       10.88       11.03      0.42 o 
   5  14   2        1.57        1.82      0.21 o 
  -6  15   2        2.19        2.49      0.22 o 
  -5  15   2        4.41        4.33      0.29 o 
  -4  15   2        3.66        3.61      0.39 o 
  -3  15   2        5.29        4.60      0.31 o 
  -2  15   2        5.38        6.20      0.42 o 
  -1  15   2        0.03        0.24      0.16 o 
   0  15   2       32.62       36.21      0.65 o 
   1  15   2       20.01       19.73      0.52 o 
   2  15   2        1.95        2.35      0.26 o 
   3  15   2       23.70       23.26      0.60 o 
   4  15   2        5.87        5.75      0.32 o 
   5  15   2        0.72        1.37      0.16 o 
  -5  16   2        8.85        9.07      0.36 o 
  -4  16   2       17.31       16.24      0.51 o 
  -3  16   2       20.91       18.52      0.54 o 
  -2  16   2        0.86        0.83      0.18 o 
  -1  16   2       58.14       56.73      0.83 o 
   0  16   2       46.45       50.01      1.56 o 
   1  16   2       14.05       12.37      0.55 o 
   2  16   2       25.42       25.30      0.62 o 
   3  16   2        1.00        0.91      0.22 o 
   4  16   2        2.49        2.21      0.23 o 
  -5  17   2        1.28        1.42      0.18 o 
  -4  17   2        4.52        4.64      0.31 o 
  -3  17   2       41.20       42.07      0.78 o 
  -2  17   2       44.62       40.83      1.17 o 
  -1  17   2        6.27        6.27      0.32 o 
   0  17   2       63.88       62.32      0.90 o 
   1  17   2      133.61      123.11      4.00 o 
   2  17   2       23.32       24.63      1.04 o 
   3  17   2       15.35       14.26      0.63 o 
   4  17   2        1.09        1.44      0.21 o 
  -5  18   2        8.61        8.81      0.69 o 
  -4  18   2        3.27        3.29      0.26 o 
  -3  18   2       21.60       21.05      1.06 o 
  -2  18   2       53.36       52.33      0.98 o 
  -1  18   2       13.45       13.64      0.46 o 
   0  18   2       16.30       15.65      0.49 o 
   1  18   2       36.06       35.96      0.74 o 
   2  18   2        1.25        0.96      0.24 o 
   3  18   2       10.70       10.22      0.79 o 
   4  18   2        1.56        1.37      0.20 o 
  -5  19   2        4.98        4.36      0.24 o 
  -4  19   2        0.03        0.01      0.17 o 
  -3  19   2       60.45       59.09      0.92 o 
  -2  19   2       31.47       33.36      0.97 o 
  -1  19   2       32.84       36.39      0.72 o 
   0  19   2       48.31       45.11      0.81 o 
   1  19   2      138.01      134.91      1.39 o 
   2  19   2        7.16        7.12      0.37 o 
   3  19   2        2.51        3.08      0.27 o 
   4  19   2        1.63        1.83      0.18 o 
  -5  20   2       10.07       11.05      0.33 o 
  -4  20   2        3.17        2.76      0.23 o 
  -3  20   2       13.95       12.86      0.53 o 
  -2  20   2        9.81        9.96      0.41 o 
  -1  20   2       48.36       52.64      1.27 o 
   0  20   2       58.06       58.99      1.67 o 
   1  20   2        7.00        5.81      0.36 o 
   2  20   2       18.98       17.15      0.52 o 
   3  20   2        3.04        3.18      0.26 o 
   4  20   2        3.26        2.91      0.20 o 
  -5  21   2        0.72        0.95      0.14 o 
  -4  21   2        0.77        0.61      0.18 o 
  -3  21   2        7.35        6.40      0.62 o 
  -2  21   2       27.18       26.89      0.64 o 
  -1  21   2       19.08       18.65      0.54 o 
   0  21   2       43.04       44.29      0.82 o 
   1  21   2        9.25        8.23      0.48 o 
   2  21   2        4.58        3.96      0.31 o 
   3  21   2        1.47        1.37      0.28 o 
  -4  22   2       12.18       11.47      0.37 o 
  -3  22   2        6.22        5.84      0.32 o 
  -2  22   2        6.52        7.16      0.36 o 
  -1  22   2        7.99        7.04      0.73 o 
   0  22   2        8.74        8.61      0.40 o 
   1  22   2        3.02        3.37      0.27 o 
   2  22   2        4.78        3.57      0.27 o 
   3  22   2        0.57        0.28      0.16 o 
  -4  23   2        0.11        0.27      0.13 o 
  -3  23   2        1.18        0.83      0.18 o 
  -2  23   2        6.29        5.45      0.32 o 
  -1  23   2        3.44        3.34      0.29 o 
   0  23   2        0.21        0.03      0.19 o 
   1  23   2        2.13        1.92      0.25 o 
   2  23   2        0.84        0.72      0.17 o 
   3  23   2        1.54        1.50      0.17 o 
  -4  24   2        1.12        1.17      0.20 o 
  -3  24   2        1.12        0.87      0.24 o 
  -2  24   2        0.05        0.02      0.16 o 
  -1  24   2        6.29        6.04      0.34 o 
   0  24   2        1.74        1.98      0.22 o 
   1  24   2        0.66        0.82      0.18 o 
   2  24   2        0.15        0.10      0.14 o 
   3  24   2        0.69        0.64      0.13 o 
  -3  25   2        2.33        2.00      0.20 o 
  -2  25   2        0.48        0.52      0.15 o 
  -1  25   2        1.22        1.50      0.23 o 
   0  25   2        8.08        8.20      0.35 o 
   1  25   2        0.84        0.86      0.17 o 
   2  25   2        2.10        2.02      0.20 o 
  -3  26   2        0.06        0.04      0.11 o 
  -2  26   2        0.99        0.82      0.16 o 
  -1  26   2        0.16        0.09      0.15 o 
   0  26   2        0.79        0.63      0.16 o 
   1  26   2        0.96        1.24      0.18 o 
   2  26   2        2.24        2.01      0.18 o 
  -2  27   2        0.06        0.19      0.11 o 
  -1  27   2        2.23        1.94      0.19 o 
   0  27   2        0.40        0.24      0.14 o 
   1  27   2        0.60        0.50      0.14 o 
  -1  28   2        0.38        0.30      0.12 o 
   0  28   2        0.17        0.29      0.11 o 
  -7   0   3        2.78        2.97      0.25 o 
  -6   0   3        0.84        0.89      0.26 o 
  -5   0   3        0.73        0.84      0.32 o 
  -4   0   3        0.74        1.35      0.32 o 
  -3   0   3       11.59       12.72      0.59 o 
  -2   0   3      159.17      169.62      1.63 o 
  -1   0   3       67.51       67.44      1.00 o 
   0   0   3        0.01        0.50      0.24 o 
   1   0   3      387.00      440.91      2.80 o 
   2   0   3       21.81       19.95      0.72 o 
   3   0   3       76.80       73.42      1.44 o 
   4   0   3       22.85       23.26      0.84 o 
   5   0   3        6.94        6.95      0.42 o 
  -7   1   3        2.85        2.54      0.23 o 
  -6   1   3        0.65        0.27      0.17 o 
  -5   1   3        1.00        1.18      0.21 o 
  -4   1   3       35.94       37.17      1.11 o 
  -3   1   3      856.92      913.46      2.99 o 
  -2   1   3       10.12       11.60      0.34 o 
  -1   1   3       34.03       36.97      0.53 o 
   0   1   3      439.86      489.26      2.55 o 
   1   1   3      117.15      140.30      1.98 o 
   2   1   3        3.00        2.26      0.23 o 
   3   1   3      159.51      153.78      1.44 o 
   4   1   3       44.65       47.96      0.83 o 
   5   1   3        0.13        0.14      0.13 o 
  -6   2   3        0.20        0.44      0.16 o 
  -5   2   3        1.63        1.17      0.21 o 
  -4   2   3       72.42       80.62      1.12 o 
  -3   2   3        2.36        2.28      0.24 o 
  -2   2   3      296.55      337.17      1.77 o 
  -1   2   3       20.92       21.71      0.42 o 
   0   2   3       95.65      105.73      3.92 o 
   1   2   3      180.73      198.44      1.34 o 
   2   2   3       30.01       27.84      0.59 o 
   3   2   3      100.07      103.25      1.54 o 
   4   2   3       41.88       41.93      0.78 o 
   5   2   3        3.31        2.95      0.22 o 
  -6   3   3        3.56        3.96      0.27 o 
  -5   3   3       10.75       10.41      0.42 o 
  -4   3   3       22.19       25.01      0.60 o 
  -3   3   3      133.32      142.43      1.45 o 
  -2   3   3       91.35       95.86      0.89 o 
  -1   3   3       21.58       19.25      3.40 o 
   0   3   3      364.12      402.84      1.77 o 
   1   3   3       24.54       45.12     17.11 o 
   2   3   3       34.94       32.81      0.63 o 
   3   3   3       21.39       17.89      0.64 o 
   4   3   3       33.80       31.21      0.69 o 
   5   3   3        1.20        0.70      0.16 o 
  -6   4   3        0.22        0.00      0.18 o 
  -5   4   3        2.25        2.95      0.28 o 
  -4   4   3       22.79       24.51      0.58 o 
  -3   4   3       16.70       16.75      0.45 o 
  -2   4   3      136.46      149.15      1.12 o 
  -1   4   3      423.09      423.25      1.80 o 
   0   4   3       58.82       67.67      0.90 o 
   1   4   3       51.81       51.10      1.86 o 
   2   4   3      209.35      203.15      1.53 o 
   3   4   3       15.69       14.70      0.49 o 
   4   4   3        3.48        3.13      0.28 o 
   5   4   3        0.27        0.07      0.14 o 
  -6   5   3        3.18        2.47      0.40 o 
  -5   5   3        2.93        2.90      0.28 o 
  -4   5   3        3.47        2.85      0.27 o 
  -3   5   3       87.11       88.84      0.97 o 
  -2   5   3       81.31       80.73      0.85 o 
  -1   5   3      247.32      265.02      2.08 o 
   0   5   3       45.31       45.17      1.44 o 
   1   5   3       12.98       13.61      0.96 o 
   2   5   3       11.04       14.21      0.50 o 
   3   5   3        2.32        1.72      0.25 o 
   4   5   3       19.89       19.73      0.54 o 
   5   5   3        0.80        0.75      0.14 o 
  -6   6   3        1.31        1.07      0.19 o 
  -5   6   3       15.28       15.76      0.51 o 
  -4   6   3       10.78       11.93      0.44 o 
  -3   6   3        4.15        3.69      0.31 o 
  -2   6   3       78.06       75.05      0.83 o 
  -1   6   3       63.30       60.58      1.79 o 
   0   6   3       58.80       73.62      0.80 o 
   1   6   3      108.96      115.75      1.77 o 
   2   6   3      225.58      215.73      2.12 o 
   3   6   3       24.91       21.83      0.59 o 
   4   6   3        2.23        1.59      0.23 o 
   5   6   3        0.54        0.41      0.16 o 
  -6   7   3        5.46        5.59      0.30 o 
  -5   7   3        2.75        2.61      0.27 o 
  -4   7   3       69.07       63.85      0.93 o 
  -3   7   3       24.99       22.89      0.54 o 
  -2   7   3      218.30      206.48      1.39 o 
  -1   7   3        2.82        2.50      0.20 o 
   0   7   3        6.00        5.19      0.27 o 
   1   7   3      208.59      207.72      4.13 o 
   2   7   3       59.14       59.58      0.89 o 
   3   7   3       78.87       73.58      1.03 o 
   4   7   3        0.85        1.09      0.20 o 
   5   7   3        0.56        0.55      0.13 o 
  -6   8   3        1.56        1.69      0.20 o 
  -5   8   3       40.54       39.28      1.36 o 
  -4   8   3       18.86       19.04      0.54 o 
  -3   8   3        5.29        4.99      0.29 o 
  -2   8   3       31.96       38.04      0.63 o 
  -1   8   3       17.41       15.48      0.41 o 
   0   8   3       26.60       29.20      0.58 o 
   1   8   3       42.42       42.58      2.47 o 
   2   8   3      322.81      332.94      5.48 o 
   3   8   3       29.23       32.59      0.70 o 
   4   8   3        2.33        1.80      0.22 o 
   5   8   3        0.30        0.29      0.12 o 
  -6   9   3        4.65        4.55      0.27 o 
  -5   9   3       21.60       21.74      0.58 o 
  -4   9   3       60.87       60.52      0.92 o 
  -3   9   3        4.49        3.96      0.59 o 
  -2   9   3       71.70       73.89      0.88 o 
  -1   9   3       12.72       13.58      0.39 o 
   0   9   3        1.86        2.16      0.21 o 
   1   9   3       80.58       75.03      0.93 o 
   2   9   3       16.00       16.48      0.52 o 
   3   9   3      104.07      105.43      1.23 o 
   4   9   3        3.24        3.05      0.25 o 
   5   9   3        0.41        0.53      0.11 o 
  -6  10   3        2.00        1.40      0.19 o 
  -5  10   3       37.51       35.89      1.22 o 
  -4  10   3       21.01       21.71      0.59 o 
  -3  10   3        6.44        5.21      0.40 o 
  -2  10   3       96.35       91.50      1.00 o 
  -1  10   3       40.99       43.93      1.43 o 
   0  10   3       21.13       20.19      0.49 o 
   1  10   3      204.70      199.65      1.52 o 
   2  10   3      604.23      597.47     10.80 o 
   3  10   3       11.34       11.39      0.45 o 
   4  10   3        0.46        0.46      0.27 o 
  -6  11   3        9.10        8.95      0.33 o 
  -5  11   3       10.88       10.71      0.42 o 
  -4  11   3       76.68       79.40      1.06 o 
  -3  11   3       15.42       12.59      0.45 o 
  -2  11   3       26.18       25.50      0.57 o 
  -1  11   3       23.20       22.70      0.52 o 
   0  11   3       20.63       21.16      0.50 o 
   1  11   3      120.08      121.41      3.68 o 
   2  11   3       61.65       59.46      0.94 o 
   3  11   3       38.48       38.73      1.25 o 
   4  11   3        2.84        2.79      0.24 o 
  -6  12   3        0.95        0.96      0.15 o 
  -5  12   3       20.31       19.27      0.54 o 
  -4  12   3        6.74        7.45      0.37 o 
  -3  12   3       22.82       20.99      0.82 o 
  -2  12   3       72.18       78.08      1.57 o 
  -1  12   3       49.52       50.65      0.77 o 
   0  12   3        3.71        3.66      0.26 o 
   1  12   3       50.46       46.79      0.80 o 
   2  12   3      128.71      127.98      2.06 o 
   3  12   3       11.77       10.57      0.51 o 
   4  12   3        0.52        0.48      0.21 o 
  -6  13   3        6.18        5.71      0.26 o 
  -5  13   3        4.32        3.95      0.28 o 
  -4  13   3        7.82        7.47      0.37 o 
  -3  13   3       66.63       61.78      1.13 o 
  -2  13   3      101.10       93.89      1.08 o 
  -1  13   3       16.17       15.97      0.47 o 
   0  13   3       26.01       25.78      0.58 o 
   1  13   3       43.47       44.99      0.77 o 
   2  13   3        1.37        0.82      0.30 o 
   3  13   3       22.10       20.48      0.55 o 
   4  13   3        1.52        1.26      0.19 o 
  -6  14   3        3.68        3.38      0.20 o 
  -5  14   3        1.87        1.86      0.22 o 
  -4  14   3        1.82        1.45      0.24 o 
  -3  14   3       48.90       49.52      1.25 o 
  -2  14   3        1.90        2.14      0.40 o 
  -1  14   3       10.88        9.58      0.39 o 
   0  14   3       19.87       21.19      0.82 o 
   1  14   3       12.80       14.04      0.47 o 
   2  14   3        9.70        9.03      0.40 o 
   3  14   3        2.05        2.34      0.24 o 
   4  14   3        0.28        0.20      0.14 o 
  -5  15   3        0.88        0.83      0.27 o 
  -4  15   3        0.82        1.06      0.20 o 
  -3  15   3       31.94       32.04      0.70 o 
  -2  15   3       54.53       53.15      0.87 o 
  -1  15   3       39.64       41.53      0.89 o 
   0  15   3       12.97       11.75      0.65 o 
   1  15   3        1.05        0.57      0.21 o 
   2  15   3        1.02        1.21      0.22 o 
   3  15   3        7.82        8.28      0.38 o 
   4  15   3        9.35        9.80      0.33 o 
  -5  16   3        0.21        0.08      0.17 o 
  -4  16   3        0.25        0.00      0.19 o 
  -3  16   3       10.54       10.49      0.44 o 
  -2  16   3       99.77       97.17      1.16 o 
  -1  16   3       27.08       25.59      0.61 o 
   0  16   3        5.81        5.25      0.34 o 
   1  16   3       33.70       30.67      0.68 o 
   2  16   3        8.96        7.72      0.65 o 
   3  16   3       16.68       17.23      0.50 o 
   4  16   3        3.58        3.79      0.21 o 
  -5  17   3        0.10        0.00      0.14 o 
  -4  17   3        9.33        9.12      0.39 o 
  -3  17   3       45.84       48.26      1.69 o 
  -2  17   3       18.71       18.50      0.79 o 
  -1  17   3       30.55       30.36      0.67 o 
   0  17   3       30.67       31.73      0.69 o 
   1  17   3       22.88       22.50      0.60 o 
   2  17   3        7.98        7.70      0.37 o 
   3  17   3       15.13       15.99      0.45 o 
   4  17   3        8.77        9.48      0.28 o 
  -5  18   3        0.60        0.52      0.15 o 
  -4  18   3        7.93        8.10      0.80 o 
  -3  18   3        2.70        2.74      0.28 o 
  -2  18   3       12.43       14.10      0.48 o 
  -1  18   3        0.52        0.35      0.19 o 
   0  18   3       10.21        9.39      0.41 o 
   1  18   3       57.29       58.58      1.40 o 
   2  18   3        1.94        2.24      0.29 o 
   3  18   3        6.33        5.73      0.30 o 
  -5  19   3        0.78        0.43      0.12 o 
  -4  19   3        1.54        1.29      0.19 o 
  -3  19   3       69.99       65.25      1.05 o 
  -2  19   3       19.72       20.07      0.58 o 
  -1  19   3        2.20        2.32      0.26 o 
   0  19   3       50.25       50.31      0.86 o 
   1  19   3       17.72       18.14      0.54 o 
   2  19   3        3.68        3.66      0.28 o 
   3  19   3       19.40       21.67      0.48 o 
  -5  20   3        0.22        0.11      0.11 o 
  -4  20   3        3.97        3.35      0.24 o 
  -3  20   3        2.40        2.24      0.36 o 
  -2  20   3        8.43        8.96      0.40 o 
  -1  20   3       18.35       18.70      0.54 o 
   0  20   3        0.30        0.47      0.21 o 
   1  20   3       21.85       21.67      0.75 o 
   2  20   3        0.92        1.16      0.19 o 
   3  20   3        8.09       10.33      0.41 o 
  -4  21   3        1.86        1.42      0.19 o 
  -3  21   3       14.71       15.65      0.49 o 
  -2  21   3        1.00        0.89      0.21 o 
  -1  21   3        3.20        3.97      0.29 o 
   0  21   3       30.06       29.44      0.66 o 
   1  21   3        2.39        1.78      0.22 o 
   2  21   3        6.30        5.54      0.35 o 
   3  21   3        5.60        7.00      0.26 o 
  -4  22   3        1.81        1.42      0.22 o 
  -3  22   3        1.26        1.30      0.18 o 
  -2  22   3        5.35        4.42      0.69 o 
  -1  22   3        1.91        2.00      0.39 o 
   0  22   3        2.45        2.46      0.25 o 
   1  22   3        2.92        2.05      0.23 o 
   2  22   3       13.68       14.79      0.43 o 
  -4  23   3        2.54        2.36      0.17 o 
  -3  23   3        4.99        6.23      0.33 o 
  -2  23   3        0.12        0.08      0.17 o 
  -1  23   3        3.37        3.64      0.27 o 
   0  23   3        2.41        2.08      0.22 o 
   1  23   3        0.36        0.21      0.25 o 
   2  23   3        2.78        3.30      0.29 o 
  -3  24   3        0.91        1.05      0.17 o 
  -2  24   3        1.00        0.92      0.17 o 
  -1  24   3        3.40        3.31      0.26 o 
   0  24   3        0.29        0.65      0.16 o 
   1  24   3        0.12        0.22      0.13 o 
   2  24   3        5.03        5.38      0.31 o 
  -3  25   3        0.19        0.25      0.12 o 
  -2  25   3        0.99        0.91      0.15 o 
  -1  25   3        0.68        0.38      0.15 o 
   0  25   3        0.28        0.22      0.14 o 
   1  25   3        3.27        3.47      0.22 o 
  -2  26   3        2.97        3.15      0.20 o 
  -1  26   3        0.36        0.35      0.22 o 
   0  26   3        0.28        0.29      0.13 o 
  -1  27   3        0.26        0.26      0.15 o 
  -6   0   4        1.43        0.99      0.23 o 
  -5   0   4       11.31        7.88      0.55 o 
  -4   0   4        0.09        0.37      0.29 o 
  -3   0   4        7.06        6.87      0.49 o 
  -2   0   4      295.10      284.31      2.49 o 
  -1   0   4       10.04        9.14      0.52 o 
   0   0   4        7.08        9.25      0.52 o 
   1   0   4        1.78        1.23      0.33 o 
   2   0   4       26.03       30.15      0.94 o 
   3   0   4        5.58        5.44      0.48 o 
   4   0   4        5.12        4.26      0.35 o 
  -6   1   4        0.21        0.20      0.16 o 
  -5   1   4        0.30        0.29      0.21 o 
  -4   1   4        9.22        9.39      0.48 o 
  -3   1   4       24.48       22.71      0.56 o 
  -2   1   4       76.74       77.07      0.94 o 
  -1   1   4      215.97      221.13      1.53 o 
   0   1   4       31.80       31.75      0.61 o 
   1   1   4       35.93       34.82      0.68 o 
   2   1   4       74.64       75.15      1.02 o 
   3   1   4       62.60       59.31      0.91 o 
   4   1   4        3.35        3.20      0.23 o 
  -6   2   4        1.62        1.70      0.23 o 
  -5   2   4        4.64        3.06      0.36 o 
  -4   2   4        1.61        1.55      0.28 o 
  -3   2   4        8.61        9.78      0.83 o 
  -2   2   4      268.40      262.47      1.70 o 
  -1   2   4       97.23      102.01      1.05 o 
   0   2   4        8.39        9.17      0.37 o 
   1   2   4      120.88      128.84      1.27 o 
   2   2   4        3.42        2.80      0.29 o 
   3   2   4        0.83        0.81      0.23 o 
   4   2   4        2.46        1.72      0.20 o 
  -6   3   4        0.08        0.27      0.15 o 
  -5   3   4        2.28        1.94      0.28 o 
  -4   3   4       58.87       54.11      0.89 o 
  -3   3   4       47.43       42.98      0.75 o 
  -2   3   4       10.43       10.93      0.41 o 
  -1   3   4       19.82       21.28      0.51 o 
   0   3   4       40.24       38.15      0.68 o 
   1   3   4       83.02       93.03      1.10 o 
   2   3   4       43.75       40.60      0.78 o 
   3   3   4        9.72        8.83      0.39 o 
   4   3   4        3.25        3.02      0.23 o 
  -6   4   4        1.48        1.73      0.20 o 
  -5   4   4       14.39       12.74      0.48 o 
  -4   4   4        8.31        9.00      0.41 o 
  -3   4   4       14.95       14.81      0.47 o 
  -2   4   4       37.41       36.69      1.29 o 
  -1   4   4       22.55       20.17      0.92 o 
   0   4   4        7.70        8.47      0.36 o 
   1   4   4       82.17       85.66      1.05 o 
   2   4   4        5.47        5.76      0.37 o 
   3   4   4        5.56        4.72      0.35 o 
   4   4   4        3.72        3.57      0.27 o 
  -6   5   4        1.88        1.90      0.24 o 
  -5   5   4        0.07        0.17      0.24 o 
  -4   5   4       18.30       18.03      0.57 o 
  -3   5   4       34.67       35.22      0.77 o 
  -2   5   4        5.84        5.97      0.69 o 
  -1   5   4       17.13       18.31      1.03 o 
   0   5   4       31.10       30.90      0.87 o 
   1   5   4       10.50       11.58      0.76 o 
   2   5   4        3.42        3.47      0.32 o 
   3   5   4        0.70        0.53      0.23 o 
   4   5   4        1.33        1.47      0.20 o 
  -6   6   4        0.71        0.99      0.22 o 
  -5   6   4       12.40       12.52      0.49 o 
  -4   6   4        8.18        7.28      0.44 o 
  -3   6   4       25.71       22.90      0.63 o 
  -2   6   4       54.54       51.77      0.83 o 
  -1   6   4        9.52       10.94      0.42 o 
   0   6   4        1.47        1.85      0.73 o 
   1   6   4        4.99        5.53      0.56 o 
   2   6   4       10.10       10.86      0.49 o 
   3   6   4        4.16        3.78      0.40 o 
   4   6   4        0.91        0.42      0.20 o 
  -6   7   4        8.67        9.89      0.39 o 
  -5   7   4        0.42        0.99      0.26 o 
  -4   7   4       60.87       61.77      0.99 o 
  -3   7   4      138.56      139.51      1.39 o 
  -2   7   4        6.54        7.32      0.41 o 
  -1   7   4        4.16        3.88      0.32 o 
   0   7   4       38.86       39.85      0.76 o 
   1   7   4        4.18        3.72      0.37 o 
   2   7   4        3.11        2.26      0.35 o 
   3   7   4       13.25       14.50      0.51 o 
   4   7   4        5.13        4.41      0.29 o 
  -6   8   4        4.99        4.75      0.37 o 
  -5   8   4        0.57        0.96      0.28 o 
  -4   8   4       29.94       28.09      0.71 o 
  -3   8   4      139.56      140.34      1.76 o 
  -2   8   4        6.39        6.86      0.70 o 
  -1   8   4       12.90       12.73      0.49 o 
   0   8   4       20.07       20.19      0.58 o 
   1   8   4       62.28       59.04      0.94 o 
   2   8   4       10.60       10.48      0.61 o 
   3   8   4        0.70        0.34      0.26 o 
   4   8   4        4.52        4.55      0.27 o 
  -6   9   4        1.37        1.53      0.20 o 
  -5   9   4        3.85        3.88      0.37 o 
  -4   9   4       50.48       49.08      0.90 o 
  -3   9   4       89.10       84.73      1.12 o 
  -2   9   4        3.31        2.96      0.32 o 
  -1   9   4        0.53        0.24      0.38 o 
   0   9   4        2.29        2.33      0.30 o 
   1   9   4        0.55        0.58      0.41 o 
   2   9   4       32.55       34.51      1.15 o 
   3   9   4       10.08        9.96      0.72 o 
   4   9   4        2.00        2.38      0.22 o 
  -6  10   4        3.78        3.85      0.26 o 
  -5  10   4        0.54        0.63      0.34 o 
  -4  10   4       71.48       73.83      1.06 o 
  -3  10   4       76.45       81.31      1.82 o 
  -2  10   4        4.83        5.11      0.38 o 
  -1  10   4        8.09        8.77      0.44 o 
   0  10   4       18.33       18.86      0.60 o 
   1  10   4       74.38       76.86      1.07 o 
   2  10   4        4.82        4.90      0.37 o 
   3  10   4        3.28        3.05      0.30 o 
   4  10   4        3.57        3.09      0.39 o 
  -6  11   4       10.03       10.65      0.33 o 
  -5  11   4        0.52        0.39      0.23 o 
  -4  11   4       44.15       40.77      0.81 o 
  -3  11   4       39.44       37.87      0.78 o 
  -2  11   4       19.97       19.43      0.57 o 
  -1  11   4        7.81        6.46      0.41 o 
   0  11   4       32.27       30.20      0.76 o 
   1  11   4        0.02        0.00      0.27 o 
   2  11   4       15.33       14.06      0.51 o 
   3  11   4       14.82       13.91      0.46 o 
  -6  12   4        4.02        3.80      0.27 o 
  -5  12   4        5.65        5.81      0.33 o 
  -4  12   4       17.20       16.21      0.55 o 
  -3  12   4       11.09       10.62      0.84 o 
  -2  12   4        1.41        1.92      0.76 o 
  -1  12   4        2.78        2.26      0.29 o 
   0  12   4       37.58       39.21      0.77 o 
   1  12   4       60.27       58.03      0.94 o 
   2  12   4       13.52       13.53      0.60 o 
   3  12   4        1.58        1.42      0.47 o 
  -5  13   4        1.49        1.67      0.24 o 
  -4  13   4       13.55       15.19      0.50 o 
  -3  13   4       44.94       44.76      0.84 o 
  -2  13   4       11.48       13.82      0.50 o 
  -1  13   4        7.00        6.19      0.38 o 
   0  13   4       20.19       20.18      0.59 o 
   1  13   4        1.98        2.08      0.29 o 
   2  13   4        6.07        5.36      0.63 o 
   3  13   4        1.38        1.34      0.22 o 
  -5  14   4        3.04        3.15      0.25 o 
  -4  14   4        1.63        2.06      0.26 o 
  -3  14   4        8.64        7.85      0.41 o 
  -2  14   4       27.81       26.68      0.65 o 
  -1  14   4        2.68        1.87      0.39 o 
   0  14   4        3.06        2.15      0.29 o 
   1  14   4        7.84        7.29      0.40 o 
   2  14   4        4.53        3.77      0.31 o 
   3  14   4        0.74        0.31      0.24 o 
  -5  15   4        1.78        2.24      0.34 o 
  -4  15   4       14.75       15.25      0.47 o 
  -3  15   4       11.47        9.55      0.53 o 
  -2  15   4        1.62        1.93      0.27 o 
  -1  15   4        1.01        1.09      0.26 o 
   0  15   4        9.85        8.46      0.41 o 
   1  15   4       14.39       13.72      0.61 o 
   2  15   4        6.09        6.05      0.34 o 
   3  15   4        1.89        2.19      0.20 o 
  -5  16   4        1.45        1.21      0.17 o 
  -4  16   4        0.96        0.73      0.20 o 
  -3  16   4       10.43        9.78      0.43 o 
  -2  16   4       23.18       25.43      0.63 o 
  -1  16   4       15.56       15.83      0.51 o 
   0  16   4        2.14        1.76      0.27 o 
   1  16   4        0.73        0.52      0.21 o 
   2  16   4        0.75        0.56      0.20 o 
   3  16   4        4.20        4.56      0.24 o 
  -5  17   4        1.76        1.89      0.18 o 
  -4  17   4        2.73        2.62      0.24 o 
  -3  17   4        0.71        1.02      0.23 o 
  -2  17   4        1.12        1.01      0.24 o 
  -1  17   4       15.83       14.62      0.49 o 
   0  17   4        3.33        2.91      0.27 o 
   1  17   4        7.38        6.49      0.37 o 
   2  17   4        6.02        5.54      0.35 o 
   3  17   4        9.28       10.77      0.31 o 
  -4  18   4        1.11        0.80      0.22 o 
  -3  18   4        2.56        2.24      0.26 o 
  -2  18   4       48.18       51.03      0.85 o 
  -1  18   4        1.81        1.72      0.27 o 
   0  18   4        1.50        1.22      0.24 o 
   1  18   4        5.46        5.01      0.31 o 
   2  18   4        1.89        1.84      0.20 o 
  -4  19   4        0.11        0.21      0.15 o 
  -3  19   4        3.42        2.78      0.25 o 
  -2  19   4        5.26        4.97      0.34 o 
  -1  19   4       27.34       29.51      0.65 o 
   0  19   4        0.04        0.06      0.17 o 
   1  19   4        5.83        7.37      0.42 o 
   2  19   4        0.24        0.28      0.13 o 
  -4  20   4        4.24        4.56      0.24 o 
  -3  20   4        0.52        0.53      0.28 o 
  -2  20   4       23.47       23.00      0.56 o 
  -1  20   4       12.14       12.13      0.44 o 
   0  20   4        1.30        0.89      0.21 o 
   1  20   4        0.58        0.33      0.17 o 
   2  20   4        0.51        0.65      0.15 o 
  -4  21   4        2.12        2.14      0.17 o 
  -3  21   4        7.46        7.97      0.33 o 
  -2  21   4        4.76        4.18      0.29 o 
  -1  21   4       13.78       14.46      0.45 o 
   0  21   4        6.34        6.37      0.31 o 
   1  21   4        4.38        4.16      0.25 o 
  -3  22   4        4.39        4.33      0.25 o 
  -2  22   4        5.53        7.11      0.32 o 
  -1  22   4        1.91        1.60      0.24 o 
   0  22   4        6.69        6.55      0.34 o 
   1  22   4        1.45        1.01      0.17 o 
  -3  23   4        1.23        1.37      0.16 o 
  -2  23   4        0.88        0.88      0.19 o 
  -1  23   4        3.86        3.72      0.25 o 
   0  23   4        2.02        1.83      0.19 o 
   1  23   4        1.04        1.17      0.17 o 
  -2  24   4        0.76        0.82      0.14 o 
  -1  24   4        0.75        0.54      0.16 o 
   0  24   4        1.30        1.53      0.19 o 
  -6   0   5        6.03        7.96      0.40 o 
  -5   0   5        5.54        6.88      0.49 o 
  -4   0   5        0.16        0.45      0.29 o 
  -3   0   5      177.12      180.29      2.25 o 
  -2   0   5      615.02      616.62      4.09 o 
  -1   0   5        0.04        0.49      0.35 o 
   0   0   5       29.42       34.03      1.01 o 
   1   0   5       59.93       71.06      1.43 o 
   2   0   5        0.00        0.13      0.27 o 
   3   0   5        4.88        4.68      0.39 o 
  -6   1   5        1.68        1.87      0.19 o 
  -5   1   5        1.30        1.49      0.22 o 
  -4   1   5        4.03        3.90      0.44 o 
  -3   1   5       54.86       55.72      0.91 o 
  -2   1   5       82.92       86.14      1.11 o 
  -1   1   5      118.15      119.58      1.28 o 
   0   1   5       29.31       30.07      1.25 o 
   1   1   5       11.43       12.19      0.79 o 
   2   1   5        1.17        2.65      0.26 o 
   3   1   5        6.39        8.07      0.33 o 
  -6   2   5        3.56        3.56      0.22 o 
  -5   2   5        3.47        4.25      0.52 o 
  -4   2   5        6.88        7.48      0.46 o 
  -3   2   5       74.65       70.71      1.01 o 
  -2   2   5      267.43      274.73      1.94 o 
  -1   2   5       22.73       22.88      0.60 o 
   0   2   5        4.23        3.30      0.36 o 
   1   2   5        3.71        3.16      0.32 o 
   2   2   5        5.92        5.31      0.40 o 
   3   2   5        6.04        6.49      0.29 o 
  -6   3   5        3.63        4.35      0.40 o 
  -5   3   5        5.30        7.02      0.35 o 
  -4   3   5        8.86        8.70      0.42 o 
  -3   3   5       80.70       83.48      1.11 o 
  -2   3   5       37.44       35.86      0.76 o 
  -1   3   5       49.77       50.27      1.45 o 
   0   3   5        4.01        4.15      0.33 o 
   1   3   5        8.15        8.08      0.40 o 
   2   3   5       20.58       18.83      0.51 o 
   3   3   5       17.40       20.08      0.46 o 
  -6   4   5        5.94        7.13      0.28 o 
  -5   4   5        1.81        2.27      0.24 o 
  -4   4   5        7.38        6.68      0.37 o 
  -3   4   5       24.94       27.09      0.66 o 
  -2   4   5       59.44       61.06      0.93 o 
  -1   4   5       13.11       10.87      0.45 o 
   0   4   5       17.53       16.82      0.52 o 
   1   4   5        4.72        5.39      0.44 o 
   2   4   5        5.79        5.47      0.33 o 
   3   4   5        1.34        1.33      0.20 o 
  -6   5   5        2.45        3.56      0.36 o 
  -5   5   5        2.55        2.87      0.43 o 
  -4   5   5        1.24        1.14      0.26 o 
  -3   5   5       41.88       43.66      1.15 o 
  -2   5   5       16.49       17.79      0.55 o 
  -1   5   5       44.98       42.42      1.06 o 
   0   5   5       21.78       20.69      0.59 o 
   1   5   5        1.83        2.36      0.27 o 
   2   5   5       10.41       12.42      0.44 o 
   3   5   5       16.50       17.85      0.66 o 
  -6   6   5        9.14        9.58      0.38 o 
  -5   6   5        4.38        4.49      0.29 o 
  -4   6   5       12.92       11.61      0.73 o 
  -3   6   5       60.23       61.76      0.96 o 
  -2   6   5       68.17       66.63      0.98 o 
  -1   6   5       43.35       41.39      0.79 o 
   0   6   5       30.68       29.41      0.66 o 
   1   6   5        8.14        8.11      0.39 o 
   2   6   5       17.82       20.14      0.80 o 
   3   6   5        1.75        1.80      0.23 o 
  -5   7   5        3.78        2.59      0.25 o 
  -4   7   5       15.18       14.52      0.50 o 
  -3   7   5       12.95       14.90      1.28 o 
  -2   7   5       16.34       16.00      0.52 o 
  -1   7   5      107.43      102.51      1.21 o 
   0   7   5       19.82       17.73      0.54 o 
   1   7   5        4.10        3.55      0.54 o 
   2   7   5       13.75       14.90      0.61 o 
   3   7   5       25.55       27.73      0.50 o 
  -5   8   5        3.48        2.86      0.26 o 
  -4   8   5        6.97        6.80      0.38 o 
  -3   8   5       40.62       38.77      0.75 o 
  -2   8   5       30.82       30.07      0.69 o 
  -1   8   5        5.86        5.76      0.38 o 
   0   8   5       36.91       32.14      0.70 o 
   1   8   5        5.74        5.01      0.34 o 
   2   8   5       11.77       11.74      0.41 o 
   3   8   5       16.43       18.14      0.48 o 
  -5   9   5        3.00        2.88      0.23 o 
  -4   9   5       63.47       59.63      1.81 o 
  -3   9   5       11.62       11.34      0.45 o 
  -2   9   5        0.21        0.42      0.30 o 
  -1   9   5      172.91      168.78      1.74 o 
   0   9   5       44.73       40.55      1.07 o 
   1   9   5        0.64        0.51      0.23 o 
   2   9   5       42.48       42.82      1.24 o 
   3   9   5       39.61       40.12      0.56 o 
  -5  10   5        1.40        0.96      0.18 o 
  -4  10   5        1.36        1.16      0.23 o 
  -3  10   5       43.74       45.14      0.82 o 
  -2  10   5       20.18       20.35      0.63 o 
  -1  10   5       15.62       15.20      0.51 o 
   0  10   5       69.02       64.28      0.97 o 
   1  10   5        2.90        2.85      0.28 o 
   2  10   5       16.80       16.63      0.48 o 
  -5  11   5        2.77        2.28      0.30 o 
  -4  11   5       23.53       22.31      0.98 o 
  -3  11   5        2.60        1.83      0.29 o 
  -2  11   5        8.38        7.87      0.39 o 
  -1  11   5       82.53       78.17      1.06 o 
   0  11   5       17.11       17.62      0.55 o 
   1  11   5        0.76        1.15      0.23 o 
   2  11   5       37.14       41.25      0.68 o 
  -5  12   5        7.71        8.19      0.30 o 
  -4  12   5        0.50        0.43      0.20 o 
  -3  12   5       26.91       26.55      0.73 o 
  -2  12   5       36.48       36.46      0.74 o 
  -1  12   5       27.17       26.00      0.65 o 
   0  12   5       20.74       21.47      0.56 o 
   1  12   5        1.17        1.12      0.24 o 
   2  12   5       13.48       14.47      0.42 o 
  -5  13   5        1.86        1.71      0.29 o 
  -4  13   5        2.63        2.14      0.25 o 
  -3  13   5        5.35        5.29      0.32 o 
  -2  13   5        1.29        1.21      0.26 o 
  -1  13   5       20.66       20.43      0.56 o 
   0  13   5       10.95        9.55      0.41 o 
   1  13   5        4.26        3.87      0.28 o 
   2  13   5        5.42        5.29      0.37 o 
  -5  14   5        1.27        1.32      0.16 o 
  -4  14   5        1.08        1.27      0.21 o 
  -3  14   5        6.22        6.59      0.36 o 
  -2  14   5       14.12       13.40      0.49 o 
  -1  14   5        5.53        5.53      0.53 o 
   0  14   5        3.68        3.75      0.46 o 
   1  14   5        4.05        4.66      0.28 o 
   2  14   5        1.24        1.15      0.17 o 
  -4  15   5        0.13        0.26      0.16 o 
  -3  15   5        7.95        7.40      0.60 o 
  -2  15   5        5.11        4.72      0.32 o 
  -1  15   5       18.09       15.84      0.50 o 
   0  15   5        6.37        5.93      0.34 o 
   1  15   5        0.34        0.36      0.19 o 
   2  15   5        9.01        8.87      0.55 o 
  -4  16   5        0.18        0.14      0.14 o 
  -3  16   5       10.34       10.46      0.39 o 
  -2  16   5       42.62       45.67      0.77 o 
  -1  16   5        2.98        2.95      0.28 o 
   0  16   5        0.21        0.00      0.20 o 
   1  16   5        0.23        0.38      0.16 o 
  -4  17   5        1.55        1.82      0.18 o 
  -3  17   5        9.18        8.71      0.34 o 
  -2  17   5       11.22       11.45      0.43 o 
  -1  17   5        9.51        8.86      0.38 o 
   0  17   5        1.29        1.59      0.21 o 
   1  17   5        0.86        1.07      0.18 o 
  -3  18   5       11.55       11.91      0.37 o 
  -2  18   5       64.40       66.67      1.16 o 
  -1  18   5        1.26        1.26      0.22 o 
   0  18   5        0.20        0.17      0.15 o 
   1  18   5        0.54        0.51      0.14 o 
  -3  19   5       10.64       11.90      0.36 o 
  -2  19   5        6.46        6.49      0.30 o 
  -1  19   5       12.78       13.92      0.45 o 
   0  19   5        1.11        1.28      0.21 o 
  -3  20   5       17.96       19.51      0.40 o 
  -2  20   5       35.87       37.91      0.76 o 
  -1  20   5        3.32        3.30      0.26 o 
   0  20   5        0.29        0.42      0.15 o 
  -2  21   5        9.19        9.86      0.29 o 
  -1  21   5        7.02        6.68      0.27 o 
  -5   0   6        1.74        1.24      0.26 o 
  -4   0   6        5.16        5.10      0.41 o 
  -3   0   6       19.97       18.84      0.75 o 
  -2   0   6        1.97        2.13      0.39 o 
  -1   0   6        3.32        3.71      0.45 o 
   0   0   6        0.37        0.29      0.27 o 
   1   0   6       12.88       10.25      0.51 o 
   2   0   6        5.29        5.94      0.34 o 
  -5   1   6        2.04        2.85      0.22 o 
  -4   1   6        5.03        5.76      0.57 o 
  -3   1   6        0.51        0.75      0.22 o 
  -2   1   6        8.72        8.58      0.40 o 
  -1   1   6       18.57       18.75      0.94 o 
   0   1   6       14.46       13.95      0.51 o 
   1   1   6        2.65        2.02      0.58 o 
   2   1   6        0.86        0.64      0.19 o 
  -5   2   6        1.88        2.19      0.20 o 
  -4   2   6        4.12        3.03      0.27 o 
  -3   2   6       22.60       21.98      0.57 o 
  -2   2   6        1.32        1.26      0.25 o 
  -1   2   6        3.69        3.36      0.29 o 
   0   2   6        6.19        6.99      0.35 o 
   1   2   6        9.03        9.23      0.35 o 
   2   2   6        1.38        1.76      0.17 o 
  -5   3   6        2.83        2.81      0.26 o 
  -4   3   6       14.02       15.92      0.45 o 
  -3   3   6        1.54        1.26      0.23 o 
  -2   3   6       11.73       12.30      0.45 o 
  -1   3   6        6.38        6.62      0.48 o 
   0   3   6       31.72       32.04      0.65 o 
   1   3   6        0.19        0.11      0.16 o 
   2   3   6        0.05        0.14      0.12 o 
  -5   4   6        2.69        2.57      0.27 o 
  -4   4   6        3.01        2.90      0.27 o 
  -3   4   6        2.71        1.86      0.26 o 
  -2   4   6        6.51        6.74      0.35 o 
  -1   4   6        4.59        3.88      0.31 o 
   0   4   6        1.54        1.78      0.26 o 
   1   4   6       12.30       11.68      0.39 o 
  -5   5   6        1.40        1.48      0.33 o 
  -4   5   6        8.90        7.99      0.34 o 
  -3   5   6        3.71        3.08      0.27 o 
  -2   5   6        9.79       10.04      0.41 o 
  -1   5   6       11.73       11.29      0.43 o 
   0   5   6        1.15        1.03      0.23 o 
   1   5   6        0.39        0.52      0.18 o 
  -5   6   6        5.22        5.49      0.24 o 
  -4   6   6        0.21        0.01      0.17 o 
  -3   6   6        5.78        5.27      0.32 o 
  -2   6   6        5.57        5.92      0.47 o 
  -1   6   6        0.08        0.19      0.19 o 
   0   6   6       15.64       15.28      0.46 o 
   1   6   6        3.74        3.36      0.25 o 
  -4   7   6        0.81        1.15      0.18 o 
  -3   7   6        3.69        3.25      0.28 o 
  -2   7   6       15.83       16.16      0.47 o 
  -1   7   6       16.70       17.19      0.49 o 
   0   7   6        1.97        1.56      0.23 o 
   1   7   6       14.03       15.72      0.41 o 
  -4   8   6        0.39        0.38      0.21 o 
  -3   8   6        8.45        7.67      0.35 o 
  -2   8   6        5.76        4.84      0.31 o 
  -1   8   6        7.00        7.58      0.36 o 
   0   8   6       11.03        9.16      0.88 o 
   1   8   6        0.32        0.55      0.20 o 
  -4   9   6        0.25        0.05      0.23 o 
  -3   9   6        9.98        9.11      0.36 o 
  -2   9   6        0.29        0.17      0.18 o 
  -1   9   6       70.60       70.04      0.92 o 
   0   9   6        3.44        3.73      0.26 o 
   1   9   6        7.74        7.88      0.31 o 
  -4  10   6        0.39        0.48      0.15 o 
  -3  10   6        4.21        4.37      0.27 o 
  -2  10   6        2.74        3.20      0.26 o 
  -1  10   6        4.62        4.78      0.30 o 
   0  10   6        0.09        0.11      0.16 o 
   1  10   6        1.57        1.85      0.22 o 
  -4  11   6        1.86        2.06      0.19 o 
  -3  11   6        4.83        4.74      0.28 o 
  -2  11   6        7.67        8.56      0.54 o 
  -1  11   6       29.04       28.39      0.93 o 
   0  11   6        0.56        0.25      0.16 o 
   1  11   6       12.72       12.49      0.33 o 
  -4  12   6        0.70        0.68      0.13 o 
  -3  12   6        2.17        2.11      0.25 o 
  -2  12   6        0.82        0.92      0.19 o 
  -1  12   6        0.80        0.53      0.18 o 
   0  12   6        5.35        4.98      0.57 o 
  -3  13   6        1.32        1.35      0.18 o 
  -2  13   6        7.10        7.44      0.31 o 
  -1  13   6        3.76        4.17      0.25 o 
   0  13   6        1.31        1.04      0.16 o 
  -3  14   6        3.03        3.35      0.21 o 
  -2  14   6        0.03        0.02      0.14 o 
  -1  14   6        0.83        1.08      0.17 o 
   0  14   6        3.98        3.79      0.49 o 
  -3  15   6        0.51        0.50      0.13 o 
  -2  15   6        0.97        1.14      0.16 o 
  -1  15   6        0.19        0.06      0.23 o 
  -2  16   6        0.05        0.06      0.12 o 
  -1  16   6        0.07        0.15      0.11 o 
  -3   0   7        5.31        6.82      0.37 o 
  -2   0   7       12.59       12.22      0.49 o 
  -1   0   7       35.31       38.05      0.76 o 
  -3   1   7        0.30        0.17      0.17 o 
  -2   1   7       46.45       45.99      0.62 o 
  -1   1   7       32.08       32.80      0.51 o 
  -3   2   7        1.64        1.46      0.17 o 
  -2   2   7        8.39        8.15      0.28 o 
  -1   2   7       25.89       26.73      0.47 o 
  -3   3   7        0.74        0.86      0.14 o 
  -2   3   7       31.77       33.91      0.53 o 
  -1   3   7       15.37       15.99      0.36 o 
  -2   4   7        7.16        7.49      0.33 o 
  -1   4   7        7.05        7.12      0.26 o 
  -2   5   7       11.59       12.20      0.33 o 
  -2   6   7        5.54        5.02      0.24 o 
                                                 
